# Supplementary material for: AC016745.3 Regulates the Transcription of AR Target Genes by Antagonizing NONO
Source: Life (Basel). 2021 Nov 9;11(11):1208. doi: 10.3390/life11111208 (PMC8625561; doi:10.3390/life11111208)
Supplement: Supplementary file 1 [file life-11-01208-s001.zip]

Archive with 3 entries (3 files):
- life-1372663 SM.pdf
- Table S1.xlsx
- Table S2.xlsx
