# Supplementary material for: AC016745.3 Regulates the Transcription of AR Target Genes by Antagonizing NONO
Source: Life (Basel). 2021 Nov 9;11(11):1208. doi: 10.3390/life11111208 (PMC8625561; doi:10.3390/life11111208)
Supplement: Supplementary file 1 [file life-11-01208-s001.zip › Table S1.xlsx]

## Sheet: AR-interaction protein
Products	Interactant	Other Gene	Complex	Source	Pubs	Description
NP_000035.2	NP_005154.1	AKT1		BIND	PubMed	Akt phosphorylates AR.
NP_000035.2	NP_150634.1	CASP1		BIND	PubMed	Androgen Receptor interacts with caspase 1. This interaction was modeled on a demonstrated interaction between human androgen receptor and caspase 1 from an unspecified species.
NP_000035.2	NP_004337.2	CASP3		BIND	PubMed	Androgen Receptor interacts with caspase 3. This interaction was modeled on a demonstrated interaction between human androgen receptor and caspase 3 from an unspecified species.
NP_000035.2	NP_001218.1	CASP7		BIND	PubMed	Androgen Receptor interacts with caspase 7.
NP_000035.2	NP_203519.1	CASP8		BIND	PubMed	Androgen Receptor interacts with caspase 8.
NP_000035.2	NP_001744.2	CAV1		BIND	PubMed	Caveolin-1 interacts with AR.
NP_000035.2	AF520763.1	FGF8		BIND	PubMed	AR interacts with FGF8 promoter.
NP_000035.2	NT_011109.15	KLK2		BIND	PubMed	AR interacts with p-KLK-2.
NP_000035.2	AF394907.1	KLK3		BIND	PubMed	AR interacts with p-PSA.
NP_000035.2	NP_003734.3	NCOA1		BIND	PubMed	SRC-1a interacts with AR.
NP_000035.2	NP_671756.1	NCOA1		BIND	PubMed	SRC-1e interacts with AR.
NP_000035.2	NP_006531.1	NCOA2		BIND	PubMed	GRIP1 interacts with AR. This interaction was modeled on a demonstrated interaction between mouse GRIP1 and human AR.
NP_000035.2	NP_000312.1	RB1		BIND	PubMed	Rb interacts with AR.
NP_000035.2	NP_057011.2	TGFB1I1		BIND	PubMed	The carboxy terminus of ARA55 interacts with the carboxy terminus AR to enhance transcriptional activity.
P10275	P35869	AHR		HPRD	PubMed
P10275	P31749	AKT1		HPRD	PubMed
P10275	Q9BQE5	APOL2		HPRD	PubMed
P10275	Q92624	APPBP2		HPRD	PubMed
P10275	P10275	AR		HPRD	PubMed
P10275	P15336	ATF2		HPRD	PubMed
P10275	Q99933	BAG1		HPRD	PubMed
P10275	P38398	BRCA1		HPRD	PubMed
P10275	Calmodulin 1	CALM1		HPRD	PubMed
P10275	P27797	CALR		HPRD	PubMed
P10275	P29466	CASP1		HPRD	PubMed
P10275	P42574	CASP3		HPRD	PubMed
P10275	P55210	CASP7		HPRD	PubMed
P10275	Q14790	CASP8		HPRD	PubMed
P10275	Q03135	CAV1		HPRD	PubMed
P10275	P24385	CCND1		HPRD	PubMed
P10275	P24864	CCNE1		HPRD	PubMed
P10275	P51946	CCNH		HPRD	PubMed
P10275	P30304	CDC25A		HPRD	PubMed
P10275	P30305	CDC25B		HPRD	PubMed
P10275	Q16543	CDC37		HPRD	PubMed
P10275	P06493	CDK1		HPRD	PubMed
P10275	Q00534	CDK6		HPRD	PubMed
P10275	P50613	CDK7		HPRD	PubMed
P10275	P50750	CDK9		HPRD	PubMed
P10275	P10606	COX5B		HPRD	PubMed
P10275	Q92793	CREBBP		HPRD	PubMed
P10275	O14595	CTDSP2		HPRD	PubMed
P10275	P35222	CTNNB1		HPRD	PubMed
P10275	Q13620	CUL4B		HPRD	PubMed
P10275	P51398	DAP3		HPRD	PubMed
P10275	Q9UER7	DAXX		HPRD	PubMed
P10275	IQ motif and WD repeats 1	DCAF6		HPRD	PubMed
P10275	P20711	DDC		HPRD	PubMed
P10275	CAP binding protein complex interacting protein 1	EFCAB6		HPRD	PubMed
P10275	P00533	EGFR		HPRD	PubMed
P10275	Q09472	EP300		HPRD	PubMed
P10275	P03372	ESR1		HPRD	PubMed
P10275	P41161	ETV5		HPRD	PubMed
P10275	Q14192	FHL2		HPRD	PubMed
P10275	P21333	FLNA		HPRD	PubMed
P10275	P55317	FOXA1		HPRD	PubMed
P10275	Q12778	FOXO1		HPRD	PubMed
P10275	O14976	GAK		HPRD	PubMed
P10275	P04406	GAPDH		HPRD	PubMed
P10275	Q9Y3R0	GRIP1		HPRD	PubMed
P10275	P49841	GSK3B		HPRD	PubMed
P10275	P06396	GSN		HPRD	PubMed
P10275	P35269	GTF2F1		HPRD	PubMed
P10275	P13984	GTF2F2		HPRD	PubMed
P10275	P32780	GTF2H1		HPRD	PubMed
P10275	Q13547	HDAC1		HPRD	PubMed
P10275	Q16665	HIF1A		HPRD	PubMed
P10275	Q9H422	HIPK3		HPRD	PubMed
P10275	P09429	HMGB1		HPRD	PubMed
P10275	P07900	HSP90AA1		HPRD	PubMed
P10275	P41252	IARS1		HPRD	PubMed
P10275	P14735	IDE		HPRD	PubMed
P10275	Q16666	IFI16		HPRD	PubMed
P10275	P40189	IL6ST		HPRD	PubMed
P10275	Q15652	JMJD1C		HPRD	PubMed
P10275	P05412	JUN		HPRD	PubMed
P10275	Q92831	KAT2B		HPRD	PubMed
P10275	Q92993	KAT5		HPRD	PubMed
P10275	O95251	KAT7		HPRD	PubMed
P10275	O60341	KDM1A		HPRD	PubMed
P10275	Q12756	KIF1A		HPRD	PubMed
P10275	P20151	KLK2		HPRD	PubMed
P10275	P28482	MAPK1		HPRD	PubMed
P10275	Q00987	MDM2		HPRD	PubMed
P10275	Q15648	MED1		HPRD	PubMed
P10275	O60244	MED14		HPRD	PubMed
P10275	Q9BQG0	MYBBP1A		HPRD	PubMed
P10275	Q15788	NCOA1		HPRD	PubMed
P10275	Q15596	NCOA2		HPRD	PubMed
P10275	Q9Y6Q9	NCOA3		HPRD	PubMed
P10275	Q13772	NCOA4		HPRD	PubMed
P10275	O75376	NCOR1		HPRD	PubMed
P10275	Q9Y618	NCOR2		HPRD	PubMed
P10275	P19838	NFKB1		HPRD	PubMed
P10275	Nischarin	NISCH		HPRD	PubMed
P10275	Q15233	NONO		HPRD	PubMed
P10275	P51843	NR0B1		HPRD	PubMed
P10275	Q15466	NR0B2		HPRD	PubMed
P10275	P13056	NR2C1		HPRD	PubMed
P10275	P49116	NR2C2		HPRD	PubMed
P10275	P04150	NR3C1		HPRD	PubMed
P10275	P08235	NR3C2		HPRD	PubMed
P10275	Q13285	NR5A1		HPRD	PubMed
P10275	P48552	NRIP1		HPRD	PubMed
P10275	Q96L73	NSD1		HPRD	PubMed
P10275	Q9UQ80	PA2G4		HPRD	PubMed
P10275	Q9NQU5	PAK6		HPRD	PubMed
P10275	O75925	PIAS1		HPRD	PubMed
P10275	O75928	PIAS2		HPRD	PubMed
P10275	Q9Y6X2	PIAS3		HPRD	PubMed
P10275	Q8N2W9	PIAS4		HPRD	PubMed
P10275	Q12796	PNRC1		HPRD	PubMed
P10275	Q9NPJ4	PNRC2		HPRD	PubMed
P10275	P14859	POU2F1		HPRD	PubMed
P10275	Q01860	POU5F1		HPRD	PubMed
P10275	Q99873	PRMT1		HPRD	PubMed
P10275	TBP 1 interacting protein	PSMC3IP		HPRD	PubMed
P10275	P60484	PTEN		HPRD	PubMed
P10275	P49023	PXN		HPRD	PubMed
P10275	P60763	RAC3		HPRD	PubMed
P10275	P63244	RACK1		HPRD	PubMed
P10275	RAD54-like 2	RAD54L2		HPRD	PubMed
P10275	Q99638	RAD9A		HPRD	PubMed
P10275	P04049	RAF1		HPRD	PubMed
P10275	P62826	RAN		HPRD	PubMed
P10275	Q96S59	RANBP9		HPRD	PubMed
P10275	P06400	RB1		HPRD	PubMed
P10275	RB associated KRAB repressor	RBAK		HPRD	PubMed
P10275	Q96PM5	RCHY1		HPRD	PubMed
P10275	Q04206	RELA		HPRD	PubMed
P10275	Q05823	RNASEL		HPRD	PubMed
P10275	Q9UBS8	RNF14		HPRD	PubMed
P10275	P78317	RNF4		HPRD	PubMed
P10275	Q01196	RUNX1		HPRD	PubMed
P10275	Q13950	RUNX2		HPRD	PubMed
P10275	Q15020	SART3		HPRD	PubMed
P10275	P12235	SLC25A4		HPRD	PubMed
P10275	Q15797	SMAD1		HPRD	PubMed
P10275	P84022	SMAD3		HPRD	PubMed
P10275	Q13485	SMAD4		HPRD	PubMed
P10275	P08047	SP1		HPRD	PubMed
P10275	O95238	SPDEF		HPRD	PubMed
P10275	P12931	SRC		HPRD	PubMed
P10275	Q05066	SRY		HPRD	PubMed
P10275	P40763	STAT3		HPRD	PubMed
P10275	Q9UNE7	STUB1		HPRD	PubMed
P10275	P63165	SUMO1		HPRD	PubMed
P10275	O95425	SVIL		HPRD	PubMed
P10275	P15884	TCF4		HPRD	PubMed
P10275	HIC5	TGFB1I1		HPRD	PubMed
P10275	Q15583	TGIF1		HPRD	PubMed
P10275	Q08117	TLE5		HPRD	PubMed
P10275	P82094	TMF1		HPRD	PubMed
P10275	O15164	TRIM24		HPRD	PubMed
P10275	Q15650	TRIP4		HPRD	PubMed
P10275	Q99816	TSG101		HPRD	PubMed
P10275	P63279	UBE2I		HPRD	PubMed
P10275	Q05086	UBE3A		HPRD	PubMed
P10275	Q9UBK9	UXT		HPRD	PubMed
P10275	Q5MNZ9	WIPI1		HPRD	PubMed
P10275	P13010	XRCC5		HPRD	PubMed
P10275	P12956	XRCC6		HPRD	PubMed
P10275	Q9ULJ6	ZMIZ1		HPRD	PubMed
BioGRID:106862	BioGRID:113759	AAAS		BioGRID	PubMed	Affinity Capture-MS
BioGRID:106862	BioGRID:117743	AATF		BioGRID	PubMed	Co-localization
BioGRID:106862	BioGRID:111783	ABCD3		BioGRID	PubMed	Affinity Capture-MS
BioGRID:106862	BioGRID:106543	ABL1		BioGRID	PubMed	Reconstituted Complex
BioGRID:106862	BioGRID:106545	ABL2		BioGRID	PubMed	Reconstituted Complex
BioGRID:106862	BioGRID:108477	ACSL3		BioGRID	PubMed	Affinity Capture-MS
BioGRID:106862	BioGRID:106575	ACTB		BioGRID	PubMed	Two-hybrid
BioGRID:106862	BioGRID:106596	ACTN4		BioGRID	PubMed	Affinity Capture-MS
BioGRID:106862	BioGRID:115404	ACTR2		BioGRID	PubMed	Affinity Capture-MS
BioGRID:106862	BioGRID:115403	ACTR3		BioGRID	PubMed	Affinity Capture-MS
BioGRID:106862	BioGRID:106610	ACY1		BioGRID	PubMed	Affinity Capture-MS
BioGRID:106862	BioGRID:115987	AHCYL1		BioGRID	PubMed	Affinity Capture-MS
BioGRID:106862	BioGRID:106699	AHR		BioGRID	PubMed	Affinity Capture-Western
BioGRID:106862	BioGRID:106710	AKT1		BioGRID	PubMed	Affinity Capture-Western; Reconstituted Complex
BioGRID:106862	BioGRID:125959	ALDH16A1		BioGRID	PubMed	Affinity Capture-MS
BioGRID:106862	BioGRID:115364	AP1M2		BioGRID	PubMed	Affinity Capture-MS
BioGRID:106862	BioGRID:124791	AP5B1		BioGRID	PubMed	Affinity Capture-MS
BioGRID:106862	BioGRID:117522	APPL1		BioGRID	PubMed	Affinity Capture-Western
BioGRID:106862	BioGRID:106849	APRT		BioGRID	PubMed	Affinity Capture-MS
BioGRID:106862	BioGRID:106862	AR		BioGRID	PubMed	Affinity Capture-MS; Affinity Capture-Western; Co-crystal Structure; FRET; Protein-peptide; Reconstituted Complex; Two-hybrid
BioGRID:106862	BioGRID:113894	ARID1A		BioGRID	PubMed	Proximity Label-MS
BioGRID:106862	BioGRID:121559	ARID1B		BioGRID	PubMed	Proximity Label-MS
BioGRID:106862	BioGRID:115865	ARID3B		BioGRID	PubMed	Proximity Label-MS
BioGRID:106862	BioGRID:116074	ARID5A		BioGRID	PubMed	Two-hybrid
BioGRID:106862	BioGRID:123918	ARID5B		BioGRID	PubMed	Proximity Label-MS
BioGRID:106862	BioGRID:115803	ARPC1A		BioGRID	PubMed	Affinity Capture-MS
BioGRID:106862	BioGRID:114528	ASH2L		BioGRID	PubMed	Affinity Capture-Western
BioGRID:106862	BioGRID:106932	ASNS		BioGRID	PubMed	Affinity Capture-MS
BioGRID:106862	BioGRID:128104	ASXL1		BioGRID	PubMed	Affinity Capture-Western
BioGRID:106862	BioGRID:106987	ATP5F1A		BioGRID	PubMed	Affinity Capture-MS
BioGRID:106862	BioGRID:106994	ATP5F1B		BioGRID	PubMed	Affinity Capture-MS
BioGRID:106862	BioGRID:107007	ATP6V1A		BioGRID	PubMed	Affinity Capture-MS
BioGRID:106862	BioGRID:114646	AURKB		BioGRID	PubMed	Affinity Capture-MS
BioGRID:106862	BioGRID:107049	BAG1		BioGRID	PubMed	Affinity Capture-Western; Reconstituted Complex
BioGRID:106862	BioGRID:113647	BAG6		BioGRID	PubMed	Affinity Capture-MS
BioGRID:106862	BioGRID:120228	BCOR		BioGRID	PubMed	Affinity Capture-Western; Proximity Label-MS
BioGRID:106862	BioGRID:114226	BECN1		BioGRID	PubMed	Affinity Capture-Western
BioGRID:106862	BioGRID:107109	BLK		BioGRID	PubMed	Reconstituted Complex
BioGRID:106862	BioGRID:118894	BLNK		BioGRID	PubMed	Reconstituted Complex
BioGRID:106862	BioGRID:107116	BMI1		BioGRID	PubMed	Affinity Capture-MS; Affinity Capture-Western
BioGRID:106862	BioGRID:128767	BRAT1		BioGRID	PubMed	Affinity Capture-MS
BioGRID:106862	BioGRID:107140	BRCA1		BioGRID	PubMed	Negative Genetic; Reconstituted Complex; Two-hybrid
BioGRID:106862	BioGRID:111973	BRD2		BioGRID	PubMed	Affinity Capture-Western
BioGRID:106862	BioGRID:113715	BRD3		BioGRID	PubMed	Affinity Capture-Western
BioGRID:106862	BioGRID:117036	BRD4		BioGRID	PubMed	Affinity Capture-Western
BioGRID:106862	BioGRID:107160	BTK		BioGRID	PubMed	Reconstituted Complex
BioGRID:106862	BioGRID:198359	Bmi1		BioGRID	PubMed	Reconstituted Complex
BioGRID:106862	BioGRID:126801	CACUL1		BioGRID	PubMed	Affinity Capture-Western; Reconstituted Complex
BioGRID:106862	BioGRID:107252	CALM1		BioGRID	PubMed	Affinity Capture-MS; Affinity Capture-Western; Co-localization; Reconstituted Complex
BioGRID:106862	BioGRID:107262	CALR		BioGRID	PubMed	Reconstituted Complex
BioGRID:106862	BioGRID:120937	CAND1		BioGRID	PubMed	Affinity Capture-MS
BioGRID:106862	BioGRID:107279	CAPZA1		BioGRID	PubMed	Affinity Capture-MS
BioGRID:106862	BioGRID:107280	CAPZA2		BioGRID	PubMed	Affinity Capture-MS
BioGRID:106862	BioGRID:107282	CAPZB		BioGRID	PubMed	Affinity Capture-MS
BioGRID:106862	BioGRID:107305	CAV1		BioGRID	PubMed	Affinity Capture-Western; Reconstituted Complex; Two-hybrid
BioGRID:106862	BioGRID:121775	CCAR2		BioGRID	PubMed	Affinity Capture-Western; Reconstituted Complex
BioGRID:106862	BioGRID:122831	CCDC51		BioGRID	PubMed	Affinity Capture-MS
BioGRID:106862	BioGRID:107067	CCND1		BioGRID	PubMed	Affinity Capture-Western; Reconstituted Complex
BioGRID:106862	BioGRID:107338	CCNE1		BioGRID	PubMed	Affinity Capture-Western
BioGRID:106862	BioGRID:107342	CCNH		BioGRID	PubMed	Reconstituted Complex
BioGRID:106862	BioGRID:115826	CCT4		BioGRID	PubMed	Affinity Capture-MS
BioGRID:106862	BioGRID:107346	CCT6A		BioGRID	PubMed	Affinity Capture-MS
BioGRID:106862	BioGRID:107429	CDC25B		BioGRID	PubMed	Reconstituted Complex
BioGRID:106862	BioGRID:107431	CDC27		BioGRID	PubMed	Affinity Capture-Western
BioGRID:106862	BioGRID:116312	CDC37		BioGRID	PubMed	Reconstituted Complex
BioGRID:106862	BioGRID:114051	CDC42BPA		BioGRID	PubMed	Affinity Capture-MS
BioGRID:106862	BioGRID:120719	CDC42BPG		BioGRID	PubMed	Affinity Capture-MS
BioGRID:106862	BioGRID:107420	CDK1		BioGRID	PubMed	Affinity Capture-MS
BioGRID:106862	BioGRID:107456	CDK6		BioGRID	PubMed	Co-localization
BioGRID:106862	BioGRID:107457	CDK7		BioGRID	PubMed	Affinity Capture-Western; Biochemical Activity; Reconstituted Complex
BioGRID:106862	BioGRID:107459	CDK9		BioGRID	PubMed	Affinity Capture-Western; Reconstituted Complex
BioGRID:106862	BioGRID:107463	CDKN2A		BioGRID	PubMed	Affinity Capture-Western
BioGRID:106862	BioGRID:107479	CEBPA		BioGRID	PubMed	Reconstituted Complex
BioGRID:106862	BioGRID:107480	CEBPB		BioGRID	PubMed	Reconstituted Complex
BioGRID:106862	BioGRID:116641	CEP131		BioGRID	PubMed	Affinity Capture-MS
BioGRID:106862	BioGRID:121589	CGN		BioGRID	PubMed	Affinity Capture-MS
BioGRID:106862	BioGRID:120775	CHD7		BioGRID	PubMed	Proximity Label-MS
BioGRID:106862	BioGRID:121709	CHD8		BioGRID	PubMed	Affinity Capture-Western; Reconstituted Complex
BioGRID:106862	BioGRID:107572	CKB		BioGRID	PubMed	Affinity Capture-MS
BioGRID:106862	BioGRID:107623	CLTC		BioGRID	PubMed	Affinity Capture-MS
BioGRID:106862	BioGRID:113387	CNBP		BioGRID	PubMed	Proximity Label-MS
BioGRID:106862	BioGRID:120866	CNDP2		BioGRID	PubMed	Affinity Capture-MS
BioGRID:106862	BioGRID:114729	COPS2		BioGRID	PubMed	Affinity Capture-Western; Reconstituted Complex; Two-hybrid
BioGRID:106862	BioGRID:107722	COX5B		BioGRID	PubMed	Reconstituted Complex; Two-hybrid
BioGRID:106862	BioGRID:122957	CPSF7		BioGRID	PubMed	Affinity Capture-MS
BioGRID:106862	BioGRID:107777	CREBBP		BioGRID	PubMed	Affinity Capture-Western; Phenotypic Suppression; Reconstituted Complex; Two-hybrid
BioGRID:106862	BioGRID:107788	CRK		BioGRID	PubMed	Reconstituted Complex
BioGRID:106862	BioGRID:107821	CSE1L		BioGRID	PubMed	Affinity Capture-MS
BioGRID:106862	BioGRID:107841	CSNK2A1		BioGRID	PubMed	Affinity Capture-MS
BioGRID:106862	BioGRID:107876	CTNNA1		BioGRID	PubMed	Affinity Capture-MS
BioGRID:106862	BioGRID:107880	CTNNB1		BioGRID	PubMed	Affinity Capture-Western; Reconstituted Complex; Two-hybrid
BioGRID:106862	BioGRID:114031	CUL2		BioGRID	PubMed	Affinity Capture-Western
BioGRID:106862	BioGRID:116800	CYFIP1		BioGRID	PubMed	Affinity Capture-MS
BioGRID:106862	BioGRID:113587	DAP3		BioGRID	PubMed	Reconstituted Complex
BioGRID:106862	BioGRID:107983	DAPK3		BioGRID	PubMed	Co-localization
BioGRID:106862	BioGRID:107985	DAXX		BioGRID	PubMed	Affinity Capture-Western; Reconstituted Complex; Two-hybrid
BioGRID:106862	BioGRID:120933	DCAF6		BioGRID	PubMed	Affinity Capture-Western; Reconstituted Complex; Two-hybrid
BioGRID:106862	BioGRID:107998	DCC		BioGRID	PubMed	Affinity Capture-Western; Reconstituted Complex; Two-hybrid
BioGRID:106862	BioGRID:108010	DDB2		BioGRID	PubMed	Affinity Capture-Western; Reconstituted Complex
BioGRID:106862	BioGRID:120592	DDX19A		BioGRID	PubMed	Proximity Label-MS
BioGRID:106862	BioGRID:108020	DDX3X		BioGRID	PubMed	Affinity Capture-MS
BioGRID:106862	BioGRID:116861	DENND5A		BioGRID	PubMed	Two-hybrid
BioGRID:106862	BioGRID:108065	DHFR		BioGRID	PubMed	Affinity Capture-MS
BioGRID:106862	BioGRID:108029	DHX15		BioGRID	PubMed	Affinity Capture-MS
BioGRID:106862	BioGRID:108025	DHX9		BioGRID	PubMed	Affinity Capture-MS
BioGRID:106862	BioGRID:113117	DNAJC7		BioGRID	PubMed	Affinity Capture-Western
BioGRID:106862	BioGRID:124082	DOT1L		BioGRID	PubMed	Affinity Capture-Western
BioGRID:106862	BioGRID:113836	DPF1		BioGRID	PubMed	Proximity Label-MS
BioGRID:106862	BioGRID:111909	DPF2		BioGRID	PubMed	Proximity Label-MS
BioGRID:106862	BioGRID:108135	DPH1		BioGRID	PubMed	Affinity Capture-MS
BioGRID:106862	BioGRID:124181	DPY30		BioGRID	PubMed	Affinity Capture-MS
BioGRID:106862	BioGRID:108163	DSG2		BioGRID	PubMed	Affinity Capture-MS
BioGRID:106862	BioGRID:108166	DSP		BioGRID	PubMed	Affinity Capture-MS
BioGRID:106862	BioGRID:108117	DYNC1H1		BioGRID	PubMed	Affinity Capture-MS
BioGRID:106862	BioGRID:108201	E2F1		BioGRID	PubMed	Affinity Capture-Western
BioGRID:106862	BioGRID:108206	E2F4		BioGRID	PubMed	Affinity Capture-Western
BioGRID:106862	BioGRID:114265	EED		BioGRID	PubMed	Affinity Capture-MS; Affinity Capture-Western; Reconstituted Complex
BioGRID:106862	BioGRID:108258	EEF2		BioGRID	PubMed	Affinity Capture-MS
BioGRID:106862	BioGRID:122306	EFCAB6		BioGRID	PubMed	Affinity Capture-Western; Reconstituted Complex
BioGRID:106862	BioGRID:114749	EFTUD2		BioGRID	PubMed	Affinity Capture-MS
BioGRID:106862	BioGRID:108276	EGFR		BioGRID	PubMed	Affinity Capture-Western; Co-localization
BioGRID:106862	BioGRID:108285	EIF2S1		BioGRID	PubMed	Affinity Capture-MS
BioGRID:106862	BioGRID:114217	EIF3I		BioGRID	PubMed	Affinity Capture-MS
BioGRID:106862	BioGRID:108289	EIF4A1		BioGRID	PubMed	Affinity Capture-MS
BioGRID:106862	BioGRID:108314	ELF3		BioGRID	PubMed	Affinity Capture-Western; Reconstituted Complex
BioGRID:106862	BioGRID:108338	ENO1		BioGRID	PubMed	Affinity Capture-MS
BioGRID:106862	BioGRID:108347	EP300		BioGRID	PubMed	Affinity Capture-Western; Biochemical Activity; Reconstituted Complex
BioGRID:106862	BioGRID:123666	EPPK1		BioGRID	PubMed	Affinity Capture-MS
BioGRID:106862	BioGRID:108380	ERCC2		BioGRID	PubMed	Reconstituted Complex
BioGRID:106862	BioGRID:108383	ERCC3		BioGRID	PubMed	Affinity Capture-Western; Reconstituted Complex
BioGRID:106862	BioGRID:108389	ERG		BioGRID	PubMed	Affinity Capture-Western
BioGRID:106862	BioGRID:108414	ETS1		BioGRID	PubMed	Co-localization
BioGRID:106862	BioGRID:108420	ETV5		BioGRID	PubMed	Reconstituted Complex
BioGRID:106862	BioGRID:116715	EXPH5		BioGRID	PubMed	Affinity Capture-MS
BioGRID:106862	BioGRID:108446	EZH2		BioGRID	PubMed	Affinity Capture-MS; Affinity Capture-Western; Reconstituted Complex
BioGRID:106862	BioGRID:114810	FADS2		BioGRID	PubMed	Affinity Capture-MS
BioGRID:106862	BioGRID:116806	FAF2		BioGRID	PubMed	Affinity Capture-MS
BioGRID:106862	BioGRID:123547	FAM83D		BioGRID	PubMed	Affinity Capture-MS
BioGRID:106862	BioGRID:108484	FANCG		BioGRID	PubMed	Affinity Capture-MS
BioGRID:106862	BioGRID:108487	FARSA		BioGRID	PubMed	Affinity Capture-MS
BioGRID:106862	BioGRID:108533	FES		BioGRID	PubMed	Reconstituted Complex
BioGRID:106862	BioGRID:108559	FGR		BioGRID	PubMed	Reconstituted Complex
BioGRID:106862	BioGRID:108565	FHL2		BioGRID	PubMed	Affinity Capture-Western; Reconstituted Complex; Two-hybrid
BioGRID:106862	BioGRID:108578	FKBP4		BioGRID	PubMed	Affinity Capture-Western
BioGRID:106862	BioGRID:108579	FKBP5		BioGRID	PubMed	Affinity Capture-MS; Affinity Capture-Western
BioGRID:106862	BioGRID:108603	FLII		BioGRID	PubMed	Affinity Capture-MS
BioGRID:106862	BioGRID:108605	FLNA		BioGRID	PubMed	Two-hybrid
BioGRID:106862	BioGRID:115506	FLOT1		BioGRID	PubMed	Affinity Capture-MS
BioGRID:106862	BioGRID:108608	FLOT2		BioGRID	PubMed	Affinity Capture-MS
BioGRID:106862	BioGRID:108621	FN1		BioGRID	PubMed	Affinity Capture-MS
BioGRID:106862	BioGRID:108630	FOLH1		BioGRID	PubMed	Affinity Capture-MS
BioGRID:106862	BioGRID:109411	FOXA1		BioGRID	PubMed	Affinity Capture-Western; Reconstituted Complex
BioGRID:106862	BioGRID:108580	FOXG1		BioGRID	PubMed	Reconstituted Complex; Two-hybrid
BioGRID:106862	BioGRID:108597	FOXO1		BioGRID	PubMed	Affinity Capture-Western; Far Western; Two-hybrid
BioGRID:106862	BioGRID:113760	FXR1		BioGRID	PubMed	Affinity Capture-MS
BioGRID:106862	BioGRID:119489	FZR1		BioGRID	PubMed	Affinity Capture-Western
BioGRID:106862	BioGRID:115448	G3BP1		BioGRID	PubMed	Affinity Capture-MS
BioGRID:106862	BioGRID:124721	GADD45GIP1		BioGRID	PubMed	Affinity Capture-Western; Reconstituted Complex; Two-hybrid
BioGRID:106862	BioGRID:108868	GAPDH		BioGRID	PubMed	Affinity Capture-MS; Reconstituted Complex; Two-hybrid
BioGRID:106862	BioGRID:116181	GCN1		BioGRID	PubMed	Affinity Capture-MS
BioGRID:106862	BioGRID:114895	GDF15		BioGRID	PubMed	Affinity Capture-MS
BioGRID:106862	BioGRID:108932	GDI1		BioGRID	PubMed	Affinity Capture-MS
BioGRID:106862	BioGRID:108998	GLI2		BioGRID	PubMed	Affinity Capture-Western; Reconstituted Complex
BioGRID:106862	BioGRID:108999	GLI3		BioGRID	PubMed	Affinity Capture-Western; Co-localization
BioGRID:106862	BioGRID:109014	GLUL		BioGRID	PubMed	Affinity Capture-MS
BioGRID:106862	BioGRID:109032	GNAI1		BioGRID	PubMed	Affinity Capture-MS
BioGRID:106862	BioGRID:109035	GNAI3		BioGRID	PubMed	Affinity Capture-MS
BioGRID:106862	BioGRID:109040	GNAS		BioGRID	PubMed	Affinity Capture-MS
BioGRID:106862	BioGRID:109044	GNB1		BioGRID	PubMed	Affinity Capture-MS
BioGRID:106862	BioGRID:109045	GNB2		BioGRID	PubMed	Affinity Capture-MS
BioGRID:106862	BioGRID:114799	GRAP2		BioGRID	PubMed	Reconstituted Complex
BioGRID:106862	BioGRID:109142	GRB2		BioGRID	PubMed	Reconstituted Complex
BioGRID:106862	BioGRID:109143	GRB7		BioGRID	PubMed	Reconstituted Complex
BioGRID:106862	BioGRID:116995	GRIP1		BioGRID	PubMed	Two-hybrid
BioGRID:106862	BioGRID:109182	GRSF1		BioGRID	PubMed	Affinity Capture-MS
BioGRID:106862	BioGRID:116808	GSE1		BioGRID	PubMed	Proximity Label-MS
BioGRID:106862	BioGRID:109186	GSK3A		BioGRID	PubMed	Affinity Capture-Western
BioGRID:106862	BioGRID:109187	GSK3B		BioGRID	PubMed	Affinity Capture-Western; Reconstituted Complex
BioGRID:106862	BioGRID:109189	GSN		BioGRID	PubMed	Reconstituted Complex; Two-hybrid
BioGRID:106862	BioGRID:109217	GTF2F1		BioGRID	PubMed	Reconstituted Complex
BioGRID:106862	BioGRID:109218	GTF2F2		BioGRID	PubMed	Reconstituted Complex
BioGRID:106862	BioGRID:109220	GTF2H1		BioGRID	PubMed	Affinity Capture-Western
BioGRID:106862	BioGRID:109221	GTF2H2		BioGRID	PubMed	Reconstituted Complex
BioGRID:106862	BioGRID:608768	GTF2H2C		BioGRID	PubMed	Affinity Capture-MS
BioGRID:106862	BioGRID:109222	GTF2H3		BioGRID	PubMed	Affinity Capture-Western; Reconstituted Complex
BioGRID:106862	BioGRID:120884	H2AJ		BioGRID	PubMed	Affinity Capture-MS
BioGRID:106862	BioGRID:113943	H2BC4		BioGRID	PubMed	Affinity Capture-MS
BioGRID:106862	BioGRID:109272	H3-3A		BioGRID	PubMed	Affinity Capture-MS
BioGRID:106862	BioGRID:113955	H4C1		BioGRID	PubMed	Affinity Capture-MS
BioGRID:106862	BioGRID:115719	HAX1		BioGRID	PubMed	Affinity Capture-MS
BioGRID:106862	BioGRID:109305	HCK		BioGRID	PubMed	Reconstituted Complex
BioGRID:106862	BioGRID:109315	HDAC1		BioGRID	PubMed	Affinity Capture-Western; Two-hybrid
BioGRID:106862	BioGRID:114368	HDAC3		BioGRID	PubMed	Affinity Capture-Western; Reconstituted Complex
BioGRID:106862	BioGRID:115106	HDAC4		BioGRID	PubMed	Affinity Capture-Western; Biochemical Activity; Reconstituted Complex
BioGRID:106862	BioGRID:119613	HDAC7		BioGRID	PubMed	Affinity Capture-Western
BioGRID:106862	BioGRID:129565	HECTD4		BioGRID	PubMed	Affinity Capture-Western
BioGRID:106862	BioGRID:109338	HIF1A		BioGRID	PubMed	Affinity Capture-Western; Reconstituted Complex; Two-hybrid
BioGRID:106862	BioGRID:109389	HMGB1		BioGRID	PubMed	Reconstituted Complex
BioGRID:106862	BioGRID:109391	HMGB2		BioGRID	PubMed	Reconstituted Complex
BioGRID:106862	BioGRID:109414	HNF4A		BioGRID	PubMed	Co-localization
BioGRID:106862	BioGRID:109428	HNRNPH1		BioGRID	PubMed	Affinity Capture-MS
BioGRID:106862	BioGRID:109430	HNRNPH3		BioGRID	PubMed	Affinity Capture-MS
BioGRID:106862	BioGRID:109432	HNRNPL		BioGRID	PubMed	Affinity Capture-RNA
BioGRID:106862	BioGRID:110751	HNRNPM		BioGRID	PubMed	Affinity Capture-MS
BioGRID:106862	BioGRID:109433	HNRNPU		BioGRID	PubMed	Affinity Capture-MS
BioGRID:106862	BioGRID:755922	HOTAIR		BioGRID	PubMed	Protein-RNA
BioGRID:106862	BioGRID:122900	HPS6		BioGRID	PubMed	Affinity Capture-MS
BioGRID:106862	BioGRID:132814	HRNR		BioGRID	PubMed	Affinity Capture-MS
BioGRID:106862	BioGRID:124375	HSH2D		BioGRID	PubMed	Reconstituted Complex
BioGRID:106862	BioGRID:109552	HSP90AA1		BioGRID	PubMed	Affinity Capture-MS; Affinity Capture-Western; Reconstituted Complex; Two-hybrid
BioGRID:106862	BioGRID:109558	HSP90AB1		BioGRID	PubMed	Affinity Capture-MS
BioGRID:106862	BioGRID:109535	HSPA1A		BioGRID	PubMed	Affinity Capture-Western
BioGRID:106862	BioGRID:109540	HSPA4		BioGRID	PubMed	Affinity Capture-Western
BioGRID:106862	BioGRID:109541	HSPA5		BioGRID	PubMed	Affinity Capture-MS; Affinity Capture-Western
BioGRID:106862	BioGRID:109544	HSPA8		BioGRID	PubMed	Affinity Capture-MS
BioGRID:106862	BioGRID:109545	HSPA9		BioGRID	PubMed	Affinity Capture-MS
BioGRID:106862	BioGRID:109547	HSPB1		BioGRID	PubMed	Affinity Capture-MS
BioGRID:106862	BioGRID:109548	HSPB2		BioGRID	PubMed	Affinity Capture-Western
BioGRID:106862	BioGRID:109561	HSPD1		BioGRID	PubMed	Affinity Capture-MS
BioGRID:106862	BioGRID:115385	HUWE1		BioGRID	PubMed	Affinity Capture-MS
BioGRID:106862	BioGRID:109642	IDE		BioGRID	PubMed	Co-fractionation; Reconstituted Complex
BioGRID:106862	BioGRID:109654	IFI16		BioGRID	PubMed	Affinity Capture-Western; Reconstituted Complex
BioGRID:106862	BioGRID:127199	IL23R		BioGRID	PubMed	Positive Genetic
BioGRID:106862	BioGRID:109786	IL6ST		BioGRID	PubMed	Affinity Capture-Western
BioGRID:106862	BioGRID:109821	ILF2		BioGRID	PubMed	Affinity Capture-MS
BioGRID:106862	BioGRID:109848	INPPL1		BioGRID	PubMed	Reconstituted Complex
BioGRID:106862	BioGRID:122828	IPO4		BioGRID	PubMed	Affinity Capture-MS
BioGRID:106862	BioGRID:112622	ITPRID2		BioGRID	PubMed	Affinity Capture-MS
BioGRID:106862	BioGRID:128677	JMJD1C		BioGRID	PubMed	Proximity Label-MS; Reconstituted Complex; Two-hybrid
BioGRID:106862	BioGRID:109928	JUN		BioGRID	PubMed	Affinity Capture-Western
BioGRID:106862	BioGRID:109931	JUP		BioGRID	PubMed	Affinity Capture-MS
BioGRID:106862	BioGRID:109938	KARS1		BioGRID	PubMed	Proximity Label-MS
BioGRID:106862	BioGRID:114375	KAT2B		BioGRID	PubMed	Affinity Capture-Western; Biochemical Activity; Reconstituted Complex
BioGRID:106862	BioGRID:115779	KAT5		BioGRID	PubMed	Biochemical Activity; Reconstituted Complex; Two-hybrid
BioGRID:106862	BioGRID:116315	KAT7		BioGRID	PubMed	Affinity Capture-Western; Reconstituted Complex; Two-hybrid
BioGRID:106862	BioGRID:116667	KDM1A		BioGRID	PubMed	Affinity Capture-Western; Proximity Label-MS
BioGRID:106862	BioGRID:120927	KDM3A		BioGRID	PubMed	Affinity Capture-Western
BioGRID:106862	BioGRID:115035	KDM4A		BioGRID	PubMed	Affinity Capture-Western
BioGRID:106862	BioGRID:120819	KDM4D		BioGRID	PubMed	Affinity Capture-Western
BioGRID:106862	BioGRID:115984	KDM5B		BioGRID	PubMed	Affinity Capture-Western
BioGRID:106862	BioGRID:113246	KDM6A		BioGRID	PubMed	Affinity Capture-Western
BioGRID:106862	BioGRID:121111	KIAA1217		BioGRID	PubMed	Affinity Capture-MS
BioGRID:106862	BioGRID:121307	KIF15		BioGRID	PubMed	Affinity Capture-Western; Reconstituted Complex
BioGRID:106862	BioGRID:107029	KIF1A		BioGRID	PubMed	Two-hybrid
BioGRID:106862	BioGRID:116582	KIFAP3		BioGRID	PubMed	Two-hybrid
BioGRID:106862	BioGRID:106850	KLK3		BioGRID	PubMed	Co-localization
BioGRID:106862	BioGRID:110443	KMT2A		BioGRID	PubMed	Affinity Capture-Western
BioGRID:106862	BioGRID:113758	KMT2D		BioGRID	PubMed	Affinity Capture-MS; Affinity Capture-Western; Proximity Label-MS
BioGRID:106862	BioGRID:110036	KPNA2		BioGRID	PubMed	Affinity Capture-MS
BioGRID:106862	BioGRID:110073	KRT18		BioGRID	PubMed	Affinity Capture-MS
BioGRID:106862	BioGRID:110048	KRT3		BioGRID	PubMed	Affinity Capture-MS
BioGRID:106862	BioGRID:110054	KRT8		BioGRID	PubMed	Affinity Capture-MS
BioGRID:106862	BioGRID:116947	LARP1		BioGRID	PubMed	Affinity Capture-MS
BioGRID:106862	BioGRID:117727	LATS2		BioGRID	PubMed	Affinity Capture-Western; Two-hybrid
BioGRID:106862	BioGRID:110124	LCK		BioGRID	PubMed	Reconstituted Complex
BioGRID:106862	BioGRID:124093	LCOR		BioGRID	PubMed	Reconstituted Complex; Two-hybrid
BioGRID:106862	BioGRID:110131	LDHA		BioGRID	PubMed	Affinity Capture-MS
BioGRID:106862	BioGRID:116645	LIMCH1		BioGRID	PubMed	Affinity Capture-MS
BioGRID:106862	BioGRID:110187	LMNB1		BioGRID	PubMed	Affinity Capture-MS
BioGRID:106862	BioGRID:125468	LRRC58		BioGRID	PubMed	Affinity Capture-MS
BioGRID:106862	BioGRID:110245	LYN		BioGRID	PubMed	Reconstituted Complex
BioGRID:106862	BioGRID:114927	MACROH2A1		BioGRID	PubMed	Affinity Capture-MS
BioGRID:106862	BioGRID:110284	MAGEA11		BioGRID	PubMed	Affinity Capture-Western; Co-fractionation; Co-localization; Reconstituted Complex; Two-hybrid
BioGRID:106862	BioGRID:110275	MAGEA2		BioGRID	PubMed	Affinity Capture-MS
BioGRID:106862	BioGRID:114879	MAGED1		BioGRID	PubMed	Affinity Capture-MS
BioGRID:106862	BioGRID:110301	MAOA		BioGRID	PubMed	Affinity Capture-MS
BioGRID:106862	BioGRID:111580	MAPK1		BioGRID	PubMed	Reconstituted Complex
BioGRID:106862	BioGRID:110315	MATK		BioGRID	PubMed	Reconstituted Complex
BioGRID:106862	BioGRID:110339	MCM2		BioGRID	PubMed	Affinity Capture-MS
BioGRID:106862	BioGRID:110344	MCM7		BioGRID	PubMed	Affinity Capture-MS
BioGRID:106862	BioGRID:110358	MDM2		BioGRID	PubMed	Affinity Capture-Western; Biochemical Activity; Co-localization; Reconstituted Complex
BioGRID:106862	BioGRID:116804	MDN1		BioGRID	PubMed	Two-hybrid
BioGRID:106862	BioGRID:110363	ME1		BioGRID	PubMed	Affinity Capture-MS
BioGRID:106862	BioGRID:111465	MED1		BioGRID	PubMed	Affinity Capture-Western; Reconstituted Complex
BioGRID:106862	BioGRID:125538	MED12L		BioGRID	PubMed	Two-hybrid
BioGRID:106862	BioGRID:115196	MED24		BioGRID	PubMed	Two-hybrid
BioGRID:106862	BioGRID:119632	METTL13		BioGRID	PubMed	Affinity Capture-MS
BioGRID:106862	BioGRID:110427	MID1		BioGRID	PubMed	Affinity Capture-RNA
BioGRID:106862	BioGRID:113752	MLF2		BioGRID	PubMed	Affinity Capture-MS
BioGRID:106862	BioGRID:117961	MLH3		BioGRID	PubMed	Two-hybrid
BioGRID:106862	BioGRID:110455	MME		BioGRID	PubMed	Affinity Capture-MS
BioGRID:106862	BioGRID:122103	MMS19		BioGRID	PubMed	Affinity Capture-MS
BioGRID:106862	BioGRID:122271	MTARC1		BioGRID	PubMed	Affinity Capture-MS
BioGRID:106862	BioGRID:116709	MYCBP2		BioGRID	PubMed	Affinity Capture-MS; Affinity Capture-Western
BioGRID:106862	BioGRID:110713	MYH10		BioGRID	PubMed	Affinity Capture-MS
BioGRID:106862	BioGRID:122884	MYH14		BioGRID	PubMed	Affinity Capture-MS
BioGRID:106862	BioGRID:125182	MYL12B		BioGRID	PubMed	Affinity Capture-MS
BioGRID:106862	BioGRID:110721	MYL6		BioGRID	PubMed	Affinity Capture-MS
BioGRID:106862	BioGRID:118882	MYLIP		BioGRID	PubMed	Affinity Capture-Western; Biochemical Activity
BioGRID:106862	BioGRID:134384	MYO18A		BioGRID	PubMed	Affinity Capture-MS
BioGRID:106862	BioGRID:110567	MYO1B		BioGRID	PubMed	Affinity Capture-MS
BioGRID:106862	BioGRID:110725	MYO1C		BioGRID	PubMed	Affinity Capture-MS
BioGRID:106862	BioGRID:110726	MYO1D		BioGRID	PubMed	Affinity Capture-MS
BioGRID:106862	BioGRID:110728	MYO5A		BioGRID	PubMed	Affinity Capture-MS
BioGRID:106862	BioGRID:110729	MYO5B		BioGRID	PubMed	Affinity Capture-MS
BioGRID:106862	BioGRID:121005	MYO5C		BioGRID	PubMed	Affinity Capture-MS
BioGRID:106862	BioGRID:110730	MYO6		BioGRID	PubMed	Affinity Capture-MS
BioGRID:106862	BioGRID:125363	MYSM1		BioGRID	PubMed	Affinity Capture-Western
BioGRID:106862	BioGRID:260847	Mdm2		BioGRID	PubMed	Affinity Capture-Western
BioGRID:106862	BioGRID:114200	NCOA1		BioGRID	PubMed	Affinity Capture-Western; Reconstituted Complex; Two-hybrid
BioGRID:106862	BioGRID:115761	NCOA2		BioGRID	PubMed	Affinity Capture-Western; Protein-peptide; Reconstituted Complex; Two-hybrid
BioGRID:106862	BioGRID:113841	NCOA3		BioGRID	PubMed	Affinity Capture-Western; Reconstituted Complex; Two-hybrid
BioGRID:106862	BioGRID:113726	NCOA4		BioGRID	PubMed	Far Western; Protein-peptide; Reconstituted Complex; Two-hybrid
BioGRID:106862	BioGRID:116691	NCOA6		BioGRID	PubMed	Affinity Capture-Western; Two-hybrid
BioGRID:106862	BioGRID:114973	NCOR1		BioGRID	PubMed	Affinity Capture-MS; Affinity Capture-Western; Co-localization; Phenotypic Suppression; Proximity Label-MS; Reconstituted Complex; Two-hybrid
BioGRID:106862	BioGRID:114974	NCOR2		BioGRID	PubMed	Affinity Capture-Western; Co-localization; Proximity Label-MS; Reconstituted Complex; Two-hybrid
BioGRID:106862	BioGRID:120175	NDE1		BioGRID	PubMed	Two-hybrid
BioGRID:106862	BioGRID:110822	NEFL		BioGRID	PubMed	Proximity Label-MS
BioGRID:106862	BioGRID:124876	NEK9		BioGRID	PubMed	Affinity Capture-MS
BioGRID:106862	BioGRID:119572	NELFCD		BioGRID	PubMed	Affinity Capture-Western; Reconstituted Complex
BioGRID:106862	BioGRID:130709	NLRP10		BioGRID	PubMed	Two-hybrid
BioGRID:106862	BioGRID:110904	NONO		BioGRID	PubMed	Affinity Capture-MS; Affinity Capture-Western; Reconstituted Complex
BioGRID:106862	BioGRID:113796	NPRL3		BioGRID	PubMed	Affinity Capture-MS
BioGRID:106862	BioGRID:106695	NR0B1		BioGRID	PubMed	Affinity Capture-Western
BioGRID:106862	BioGRID:114012	NR0B2		BioGRID	PubMed	Reconstituted Complex; Two-hybrid
BioGRID:106862	BioGRID:113033	NR2C1		BioGRID	PubMed	Affinity Capture-Western; Two-hybrid
BioGRID:106862	BioGRID:113034	NR2C2		BioGRID	PubMed	Reconstituted Complex; Two-hybrid
BioGRID:106862	BioGRID:122135	NSD1		BioGRID	PubMed	Reconstituted Complex; Two-hybrid
BioGRID:106862	BioGRID:113306	NSD2		BioGRID	PubMed	Affinity Capture-Western; Reconstituted Complex; Two-hybrid
BioGRID:106862	BioGRID:115408	NUBP2		BioGRID	PubMed	Affinity Capture-MS
BioGRID:106862	BioGRID:117058	NUP188		BioGRID	PubMed	Affinity Capture-MS
BioGRID:106862	BioGRID:110985	NVL		BioGRID	PubMed	Affinity Capture-MS
BioGRID:106862	BioGRID:116944	OBSL1		BioGRID	PubMed	Affinity Capture-MS
BioGRID:106862	BioGRID:111075	PA2G4		BioGRID	PubMed	Affinity Capture-Western; Reconstituted Complex
BioGRID:106862	BioGRID:117939	PABPC1		BioGRID	PubMed	Affinity Capture-MS
BioGRID:106862	BioGRID:115852	PAICS		BioGRID	PubMed	Affinity Capture-MS
BioGRID:106862	BioGRID:121251	PAK6		BioGRID	PubMed	Affinity Capture-Western; Biochemical Activity; Reconstituted Complex; Two-hybrid
BioGRID:106862	BioGRID:116446	PARK7		BioGRID	PubMed	Affinity Capture-Western; Two-hybrid
BioGRID:106862	BioGRID:122274	PARP12		BioGRID	PubMed	Affinity Capture-MS
BioGRID:106862	BioGRID:117133	PATZ1		BioGRID	PubMed	Affinity Capture-Western
BioGRID:106862	BioGRID:111114	PAX6		BioGRID	PubMed	Affinity Capture-Western; FRET; Reconstituted Complex; Two-hybrid
BioGRID:106862	BioGRID:111127	PCBP2		BioGRID	PubMed	Affinity Capture-MS
BioGRID:106862	BioGRID:111139	PCM1		BioGRID	PubMed	Affinity Capture-MS
BioGRID:106862	BioGRID:117973	PELP1		BioGRID	PubMed	Affinity Capture-Western
BioGRID:106862	BioGRID:128154	PGAM5		BioGRID	PubMed	Affinity Capture-MS
BioGRID:106862	BioGRID:111251	PGK1		BioGRID	PubMed	Affinity Capture-Western; Reconstituted Complex
BioGRID:106862	BioGRID:111264	PHB		BioGRID	PubMed	Affinity Capture-Western
BioGRID:106862	BioGRID:116459	PHB2		BioGRID	PubMed	Affinity Capture-MS
BioGRID:106862	BioGRID:117618	PHGDH		BioGRID	PubMed	Affinity Capture-MS
BioGRID:106862	BioGRID:114124	PIAS1		BioGRID	PubMed	Affinity Capture-Western; Two-hybrid
BioGRID:106862	BioGRID:114523	PIAS2		BioGRID	PubMed	Reconstituted Complex; Two-hybrid
BioGRID:106862	BioGRID:115673	PIAS3		BioGRID	PubMed	Two-hybrid
BioGRID:106862	BioGRID:119624	PIAS4		BioGRID	PubMed	Reconstituted Complex
BioGRID:106862	BioGRID:111313	PIK3R1		BioGRID	PubMed	Reconstituted Complex
BioGRID:106862	BioGRID:111314	PIK3R2		BioGRID	PubMed	Reconstituted Complex
BioGRID:106862	BioGRID:114075	PIK3R3		BioGRID	PubMed	Reconstituted Complex
BioGRID:106862	BioGRID:111332	PKM		BioGRID	PubMed	Affinity Capture-MS
BioGRID:106862	BioGRID:111351	PLCG1		BioGRID	PubMed	Reconstituted Complex
BioGRID:106862	BioGRID:111352	PLCG2		BioGRID	PubMed	Reconstituted Complex
BioGRID:106862	BioGRID:121262	PMEPA1		BioGRID	PubMed	Affinity Capture-Western
BioGRID:106862	BioGRID:111420	POLD1		BioGRID	PubMed	Affinity Capture-MS
BioGRID:106862	BioGRID:111433	POLR2H		BioGRID	PubMed	Affinity Capture-MS
BioGRID:106862	BioGRID:111447	POU2F1		BioGRID	PubMed	Reconstituted Complex
BioGRID:106862	BioGRID:111448	POU2F2		BioGRID	PubMed	Reconstituted Complex
BioGRID:106862	BioGRID:111477	PPID		BioGRID	PubMed	Affinity Capture-Western
BioGRID:106862	BioGRID:111493	PPP1CA		BioGRID	PubMed	Affinity Capture-Western
BioGRID:106862	BioGRID:111494	PPP1CB		BioGRID	PubMed	Affinity Capture-MS
BioGRID:106862	BioGRID:111507	PPP2CA		BioGRID	PubMed	Affinity Capture-Western
BioGRID:106862	BioGRID:111512	PPP2R2A		BioGRID	PubMed	Proximity Label-MS
BioGRID:106862	BioGRID:111528	PPP5C		BioGRID	PubMed	Affinity Capture-Western
BioGRID:106862	BioGRID:117078	PRAME		BioGRID	PubMed	Affinity Capture-MS
BioGRID:106862	BioGRID:115800	PRDX4		BioGRID	PubMed	Affinity Capture-MS
BioGRID:106862	BioGRID:111558	PRKAG1		BioGRID	PubMed	Affinity Capture-MS
BioGRID:106862	BioGRID:111573	PRKD1		BioGRID	PubMed	Affinity Capture-MS
BioGRID:106862	BioGRID:111577	PRKDC		BioGRID	PubMed	Affinity Capture-MS
BioGRID:106862	BioGRID:111578	PRKG1		BioGRID	PubMed	Biochemical Activity
BioGRID:106862	BioGRID:109512	PRMT1		BioGRID	PubMed	Reconstituted Complex
BioGRID:106862	BioGRID:117298	PRPF6		BioGRID	PubMed	Affinity Capture-Western; Reconstituted Complex
BioGRID:106862	BioGRID:115842	PRPF8		BioGRID	PubMed	Affinity Capture-MS; Affinity Capture-Western
BioGRID:106862	BioGRID:111655	PSMA1		BioGRID	PubMed	Affinity Capture-MS
BioGRID:106862	BioGRID:111656	PSMA2		BioGRID	PubMed	Affinity Capture-MS
BioGRID:106862	BioGRID:111660	PSMA6		BioGRID	PubMed	Affinity Capture-MS
BioGRID:106862	BioGRID:111661	PSMA7		BioGRID	PubMed	Affinity Capture-MS
BioGRID:106862	BioGRID:111662	PSMB1		BioGRID	PubMed	Affinity Capture-MS
BioGRID:106862	BioGRID:111663	PSMB2		BioGRID	PubMed	Affinity Capture-MS
BioGRID:106862	BioGRID:111664	PSMB3		BioGRID	PubMed	Affinity Capture-MS
BioGRID:106862	BioGRID:111665	PSMB4		BioGRID	PubMed	Affinity Capture-MS
BioGRID:106862	BioGRID:111666	PSMB5		BioGRID	PubMed	Affinity Capture-MS
BioGRID:106862	BioGRID:111673	PSMC1		BioGRID	PubMed	Affinity Capture-MS
BioGRID:106862	BioGRID:111674	PSMC2		BioGRID	PubMed	Affinity Capture-MS
BioGRID:106862	BioGRID:111675	PSMC3		BioGRID	PubMed	Affinity Capture-MS; Affinity Capture-Western
BioGRID:106862	BioGRID:111677	PSMC4		BioGRID	PubMed	Affinity Capture-MS
BioGRID:106862	BioGRID:111678	PSMC5		BioGRID	PubMed	Affinity Capture-MS
BioGRID:106862	BioGRID:111679	PSMC6		BioGRID	PubMed	Affinity Capture-MS
BioGRID:106862	BioGRID:111680	PSMD1		BioGRID	PubMed	Affinity Capture-MS
BioGRID:106862	BioGRID:111689	PSMD11		BioGRID	PubMed	Affinity Capture-MS
BioGRID:106862	BioGRID:111690	PSMD12		BioGRID	PubMed	Affinity Capture-MS
BioGRID:106862	BioGRID:111691	PSMD13		BioGRID	PubMed	Affinity Capture-MS
BioGRID:106862	BioGRID:115508	PSMD14		BioGRID	PubMed	Affinity Capture-MS
BioGRID:106862	BioGRID:111681	PSMD2		BioGRID	PubMed	Affinity Capture-MS
BioGRID:106862	BioGRID:111682	PSMD3		BioGRID	PubMed	Affinity Capture-MS
BioGRID:106862	BioGRID:115195	PSMD6		BioGRID	PubMed	Affinity Capture-MS
BioGRID:106862	BioGRID:111685	PSMD7		BioGRID	PubMed	Affinity Capture-MS
BioGRID:106862	BioGRID:120558	PSPC1		BioGRID	PubMed	Affinity Capture-MS
BioGRID:106862	BioGRID:111700	PTEN		BioGRID	PubMed	Affinity Capture-Western; Reconstituted Complex
BioGRID:106862	BioGRID:115952	PTGES3		BioGRID	PubMed	Affinity Capture-Western; Co-localization; Two-hybrid
BioGRID:106862	BioGRID:111720	PTK6		BioGRID	PubMed	Reconstituted Complex
BioGRID:106862	BioGRID:111745	PTPN11		BioGRID	PubMed	Reconstituted Complex
BioGRID:106862	BioGRID:252307	Psme3		BioGRID	PubMed	Affinity Capture-Western
BioGRID:106862	BioGRID:116096	RAB10		BioGRID	PubMed	Affinity Capture-MS
BioGRID:106862	BioGRID:123189	RAB11FIP1		BioGRID	PubMed	Affinity Capture-MS
BioGRID:106862	BioGRID:115671	RACK1		BioGRID	PubMed	Affinity Capture-MS; Affinity Capture-Western; Reconstituted Complex; Two-hybrid
BioGRID:106862	BioGRID:116750	RAD54L2		BioGRID	PubMed	Affinity Capture-Western; Reconstituted Complex; Two-hybrid
BioGRID:106862	BioGRID:111820	RAD9A		BioGRID	PubMed	Affinity Capture-Western; Two-hybrid
BioGRID:106862	BioGRID:111831	RAF1		BioGRID	PubMed	Co-purification
BioGRID:106862	BioGRID:115966	RAI1		BioGRID	PubMed	Proximity Label-MS
BioGRID:106862	BioGRID:111837	RAN		BioGRID	PubMed	Affinity Capture-MS; Two-hybrid
BioGRID:106862	BioGRID:115359	RANBP9		BioGRID	PubMed	Affinity Capture-Western; Reconstituted Complex; Two-hybrid
BioGRID:106862	BioGRID:111841	RAP1A		BioGRID	PubMed	Affinity Capture-MS
BioGRID:106862	BioGRID:111856	RASA1		BioGRID	PubMed	Reconstituted Complex
BioGRID:106862	BioGRID:111860	RB1		BioGRID	PubMed	Affinity Capture-Western; Reconstituted Complex; Two-hybrid
BioGRID:106862	BioGRID:111868	RBL1		BioGRID	PubMed	Affinity Capture-Western
BioGRID:106862	BioGRID:115700	RBM14		BioGRID	PubMed	Affinity Capture-MS
BioGRID:106862	BioGRID:121001	RCC2		BioGRID	PubMed	Proximity Label-MS
BioGRID:106862	BioGRID:117406	RCHY1		BioGRID	PubMed	Affinity Capture-Western; Biochemical Activity; Reconstituted Complex; Two-hybrid
BioGRID:106862	BioGRID:116796	RCOR1		BioGRID	PubMed	Proximity Label-MS
BioGRID:106862	BioGRID:111898	REL		BioGRID	PubMed	Affinity Capture-Western; Reconstituted Complex
BioGRID:106862	BioGRID:111902	RELA		BioGRID	PubMed	Phenotypic Suppression
BioGRID:106862	BioGRID:114622	REPS2		BioGRID	PubMed	Two-hybrid
BioGRID:106862	BioGRID:114968	RNF14		BioGRID	PubMed	Affinity Capture-Western; Protein-peptide; Reconstituted Complex; Two-hybrid
BioGRID:106862	BioGRID:111972	RNF2		BioGRID	PubMed	Affinity Capture-MS
BioGRID:106862	BioGRID:121119	RNF20		BioGRID	PubMed	Affinity Capture-Western
BioGRID:106862	BioGRID:121705	RNF213		BioGRID	PubMed	Affinity Capture-MS
BioGRID:106862	BioGRID:120389	RNF31		BioGRID	PubMed	Affinity Capture-MS
BioGRID:106862	BioGRID:111974	RNF4		BioGRID	PubMed	Affinity Capture-Western; Reconstituted Complex; Two-hybrid
BioGRID:106862	BioGRID:115149	RNF40		BioGRID	PubMed	Affinity Capture-Western
BioGRID:106862	BioGRID:111976	RNF6		BioGRID	PubMed	Affinity Capture-Western; Biochemical Activity; Co-localization; Reconstituted Complex
BioGRID:106862	BioGRID:112062	RPL18A		BioGRID	PubMed	Affinity Capture-MS
BioGRID:106862	BioGRID:114752	RPL23		BioGRID	PubMed	Affinity Capture-MS
BioGRID:106862	BioGRID:112071	RPL24		BioGRID	PubMed	Affinity Capture-MS
BioGRID:106862	BioGRID:112076	RPL27A		BioGRID	PubMed	Affinity Capture-MS
BioGRID:106862	BioGRID:112042	RPL3		BioGRID	PubMed	Affinity Capture-MS
BioGRID:106862	BioGRID:128652	RPLP0P6		BioGRID	PubMed	Affinity Capture-MS
BioGRID:106862	BioGRID:112119	RPS11		BioGRID	PubMed	Affinity Capture-MS
BioGRID:106862	BioGRID:112121	RPS13		BioGRID	PubMed	Affinity Capture-MS
BioGRID:106862	BioGRID:112131	RPS16		BioGRID	PubMed	Affinity Capture-MS
BioGRID:106862	BioGRID:112141	RPS21		BioGRID	PubMed	Proximity Label-MS
BioGRID:106862	BioGRID:112142	RPS23		BioGRID	PubMed	Affinity Capture-MS
BioGRID:106862	BioGRID:112102	RPS3		BioGRID	PubMed	Affinity Capture-MS
BioGRID:106862	BioGRID:112105	RPS4X		BioGRID	PubMed	Affinity Capture-MS
BioGRID:106862	BioGRID:112106	RPS4Y1		BioGRID	PubMed	Affinity Capture-MS
BioGRID:106862	BioGRID:112107	RPS5		BioGRID	PubMed	Affinity Capture-MS
BioGRID:106862	BioGRID:112108	RPS6		BioGRID	PubMed	Affinity Capture-MS
BioGRID:106862	BioGRID:112109	RPS6KA1		BioGRID	PubMed	Affinity Capture-MS
BioGRID:106862	BioGRID:112115	RPS7		BioGRID	PubMed	Affinity Capture-MS
BioGRID:106862	BioGRID:112116	RPS8		BioGRID	PubMed	Affinity Capture-MS
BioGRID:106862	BioGRID:112117	RPS9		BioGRID	PubMed	Affinity Capture-MS
BioGRID:106862	BioGRID:112153	RREB1		BioGRID	PubMed	Affinity Capture-Western
BioGRID:106862	BioGRID:112155	RRM2		BioGRID	PubMed	Affinity Capture-MS
BioGRID:106862	BioGRID:114166	RUVBL1		BioGRID	PubMed	Affinity Capture-Western
BioGRID:106862	BioGRID:115082	SART3		BioGRID	PubMed	Affinity Capture-Western; Reconstituted Complex
BioGRID:106862	BioGRID:112296	SEC13		BioGRID	PubMed	Affinity Capture-MS
BioGRID:106862	BioGRID:115247	SEC16A		BioGRID	PubMed	Affinity Capture-MS
BioGRID:106862	BioGRID:115746	SEC23B		BioGRID	PubMed	Affinity Capture-MS
BioGRID:106862	BioGRID:114472	SELENBP1		BioGRID	PubMed	Affinity Capture-Western
BioGRID:106862	BioGRID:123332	SETD7		BioGRID	PubMed	Affinity Capture-Western
BioGRID:106862	BioGRID:117017	SF3B1		BioGRID	PubMed	Affinity Capture-MS
BioGRID:106862	BioGRID:112319	SFPQ		BioGRID	PubMed	Affinity Capture-MS; Affinity Capture-Western; Reconstituted Complex
BioGRID:106862	BioGRID:110246	SH2D1A		BioGRID	PubMed	Reconstituted Complex
BioGRID:106862	BioGRID:125563	SH2D1B		BioGRID	PubMed	Reconstituted Complex
BioGRID:106862	BioGRID:114509	SH2D2A		BioGRID	PubMed	Reconstituted Complex
BioGRID:106862	BioGRID:115355	SH2D3C		BioGRID	PubMed	Reconstituted Complex
BioGRID:106862	BioGRID:117811	SH3YL1		BioGRID	PubMed	Affinity Capture-Western; Reconstituted Complex
BioGRID:106862	BioGRID:112358	SHB		BioGRID	PubMed	Reconstituted Complex
BioGRID:106862	BioGRID:112361	SHC1		BioGRID	PubMed	Reconstituted Complex
BioGRID:106862	BioGRID:119752	SHC3		BioGRID	PubMed	Reconstituted Complex
BioGRID:106862	BioGRID:134386	SHC4		BioGRID	PubMed	Reconstituted Complex
BioGRID:106862	BioGRID:126009	SHE		BioGRID	PubMed	Reconstituted Complex
BioGRID:106862	BioGRID:112373	SIAH2		BioGRID	PubMed	Affinity Capture-Western
BioGRID:106862	BioGRID:117439	SIN3A		BioGRID	PubMed	Affinity Capture-Western
BioGRID:106862	BioGRID:116901	SIN3B		BioGRID	PubMed	Affinity Capture-Western
BioGRID:106862	BioGRID:116983	SIRT1		BioGRID	PubMed	Affinity Capture-Western; Biochemical Activity; Negative Genetic; Reconstituted Complex
BioGRID:106862	BioGRID:112393	SKP2		BioGRID	PubMed	Affinity Capture-Western; Co-localization
BioGRID:106862	BioGRID:106789	SLC25A5		BioGRID	PubMed	Affinity Capture-MS
BioGRID:106862	BioGRID:106790	SLC25A6		BioGRID	PubMed	Affinity Capture-MS
BioGRID:106862	BioGRID:123624	SLIRP		BioGRID	PubMed	Affinity Capture-Western
BioGRID:106862	BioGRID:110261	SMAD1		BioGRID	PubMed	Affinity Capture-Western; Co-localization; PCA
BioGRID:106862	BioGRID:110263	SMAD3		BioGRID	PubMed	Affinity Capture-Western; Reconstituted Complex; Two-hybrid
BioGRID:106862	BioGRID:110264	SMAD4		BioGRID	PubMed	Affinity Capture-Western; Reconstituted Complex
BioGRID:106862	BioGRID:112479	SMARCA2		BioGRID	PubMed	Affinity Capture-Western; Proximity Label-MS; Two-hybrid
BioGRID:106862	BioGRID:112481	SMARCA4		BioGRID	PubMed	Affinity Capture-Western; Proximity Label-MS; Two-hybrid
BioGRID:106862	BioGRID:112482	SMARCB1		BioGRID	PubMed	Proximity Label-MS
BioGRID:106862	BioGRID:112483	SMARCC1		BioGRID	PubMed	Affinity Capture-Western; Proximity Label-MS
BioGRID:106862	BioGRID:112485	SMARCC2		BioGRID	PubMed	Proximity Label-MS
BioGRID:106862	BioGRID:112486	SMARCD1		BioGRID	PubMed	Proximity Label-MS; Two-hybrid
BioGRID:106862	BioGRID:112489	SMARCE1		BioGRID	PubMed	Proximity Label-MS; Reconstituted Complex
BioGRID:106862	BioGRID:116661	SNRNP200		BioGRID	PubMed	Affinity Capture-MS
BioGRID:106862	BioGRID:114488	SOCS3		BioGRID	PubMed	Reconstituted Complex
BioGRID:106862	BioGRID:114719	SOCS6		BioGRID	PubMed	Reconstituted Complex
BioGRID:106862	BioGRID:112550	SP1		BioGRID	PubMed	Affinity Capture-Western
BioGRID:106862	BioGRID:117483	SPATS2L		BioGRID	PubMed	Proximity Label-MS
BioGRID:106862	BioGRID:117335	SPDEF		BioGRID	PubMed	Reconstituted Complex
BioGRID:106862	BioGRID:113993	SPOP		BioGRID	PubMed	Affinity Capture-Western; Co-localization; Reconstituted Complex; Two-hybrid
BioGRID:106862	BioGRID:114397	SQSTM1		BioGRID	PubMed	Affinity Capture-MS
BioGRID:106862	BioGRID:112592	SRC		BioGRID	PubMed	Affinity Capture-Western; Reconstituted Complex; Two-hybrid
BioGRID:106862	BioGRID:116058	SRCAP		BioGRID	PubMed	Affinity Capture-Western
BioGRID:106862	BioGRID:112598	SREBF1		BioGRID	PubMed	Affinity Capture-Western; Reconstituted Complex
BioGRID:106862	BioGRID:112614	SRY		BioGRID	PubMed	Reconstituted Complex; Two-hybrid
BioGRID:106862	BioGRID:117619	STAP1		BioGRID	PubMed	Reconstituted Complex
BioGRID:106862	BioGRID:112651	STAT3		BioGRID	PubMed	Affinity Capture-Western; Reconstituted Complex
BioGRID:106862	BioGRID:115563	STUB1		BioGRID	PubMed	Affinity Capture-Western; Biochemical Activity; Co-localization; Protein-peptide; Reconstituted Complex; Two-hybrid
BioGRID:106862	BioGRID:112497	SUMO2		BioGRID	PubMed	Affinity Capture-MS
BioGRID:106862	BioGRID:122838	SUV39H2		BioGRID	PubMed	Affinity Capture-Western; Co-localization; Reconstituted Complex; Two-hybrid
BioGRID:106862	BioGRID:117059	SUZ12		BioGRID	PubMed	Affinity Capture-MS
BioGRID:106862	BioGRID:112707	SVIL		BioGRID	PubMed	Reconstituted Complex; Two-hybrid
BioGRID:106862	BioGRID:112717	SYK		BioGRID	PubMed	Reconstituted Complex
BioGRID:106862	BioGRID:116740	TAB2		BioGRID	PubMed	Affinity Capture-Western
BioGRID:106862	BioGRID:115737	TADA3		BioGRID	PubMed	Reconstituted Complex
BioGRID:106862	BioGRID:112735	TAF1		BioGRID	PubMed	Affinity Capture-Western; Reconstituted Complex; Two-hybrid
BioGRID:106862	BioGRID:113807	TAF15		BioGRID	PubMed	Affinity Capture-MS
BioGRID:106862	BioGRID:117003	TARDBP		BioGRID	PubMed	Affinity Capture-MS
BioGRID:106862	BioGRID:114405	TAX1BP1		BioGRID	PubMed	Affinity Capture-MS
BioGRID:106862	BioGRID:122834	TBL1XR1		BioGRID	PubMed	Affinity Capture-MS; Affinity Capture-Western
BioGRID:106862	BioGRID:112771	TBP		BioGRID	PubMed	Reconstituted Complex
BioGRID:106862	BioGRID:112802	TCF20		BioGRID	PubMed	Affinity Capture-Western; Proximity Label-MS; Reconstituted Complex
BioGRID:106862	BioGRID:112795	TCF7L2		BioGRID	PubMed	Affinity Capture-Western; Reconstituted Complex
BioGRID:106862	BioGRID:112810	TCP1		BioGRID	PubMed	Affinity Capture-MS
BioGRID:106862	BioGRID:112855	TDG		BioGRID	PubMed	Reconstituted Complex
BioGRID:106862	BioGRID:129629	TEDC1		BioGRID	PubMed	Affinity Capture-MS
BioGRID:106862	BioGRID:115223	TELO2		BioGRID	PubMed	Affinity Capture-MS
BioGRID:106862	BioGRID:112878	TFAP2A		BioGRID	PubMed	Proximity Label-MS
BioGRID:106862	BioGRID:112899	TGFB1I1		BioGRID	PubMed	Affinity Capture-Western; Protein-peptide; Reconstituted Complex; Two-hybrid
BioGRID:106862	BioGRID:112908	TGIF1		BioGRID	PubMed	Reconstituted Complex
BioGRID:106862	BioGRID:112937	TJP1		BioGRID	PubMed	Affinity Capture-MS
BioGRID:106862	BioGRID:117481	TKFC		BioGRID	PubMed	Affinity Capture-MS
BioGRID:106862	BioGRID:112941	TKT		BioGRID	PubMed	Affinity Capture-MS
BioGRID:106862	BioGRID:112945	TLE3		BioGRID	PubMed	Proximity Label-MS
BioGRID:106862	BioGRID:106675	TLE5		BioGRID	PubMed	Affinity Capture-Western; Reconstituted Complex; Two-hybrid
BioGRID:106862	BioGRID:112965	TMF1		BioGRID	PubMed	Far Western; Reconstituted Complex; Two-hybrid
BioGRID:106862	BioGRID:118899	TMOD3		BioGRID	PubMed	Affinity Capture-MS
BioGRID:106862	BioGRID:112986	TNFRSF1A		BioGRID	PubMed	Negative Genetic
BioGRID:106862	BioGRID:115485	TNK2		BioGRID	PubMed	Affinity Capture-Western; Reconstituted Complex
BioGRID:106862	BioGRID:112999	TNS1		BioGRID	PubMed	Reconstituted Complex
BioGRID:106862	BioGRID:124383	TNS4		BioGRID	PubMed	Reconstituted Complex
BioGRID:106862	BioGRID:119978	TOLLIP		BioGRID	PubMed	Affinity Capture-MS
BioGRID:106862	BioGRID:115354	TOM1		BioGRID	PubMed	Affinity Capture-MS
BioGRID:106862	BioGRID:127001	TOM1L2		BioGRID	PubMed	Affinity Capture-MS
BioGRID:106862	BioGRID:110863	TONSL		BioGRID	PubMed	Affinity Capture-MS
BioGRID:106862	BioGRID:113010	TP53		BioGRID	PubMed	Phenotypic Suppression
BioGRID:106862	BioGRID:113016	TPD52		BioGRID	PubMed	Affinity Capture-Western; Reconstituted Complex
BioGRID:106862	BioGRID:113021	TPM1		BioGRID	PubMed	Affinity Capture-MS
BioGRID:106862	BioGRID:113023	TPM3		BioGRID	PubMed	Affinity Capture-MS
BioGRID:106862	BioGRID:113024	TPM4		BioGRID	PubMed	Affinity Capture-MS
BioGRID:106862	BioGRID:114979	TRAF4		BioGRID	PubMed	Affinity Capture-MS
BioGRID:106862	BioGRID:121756	TRIB3		BioGRID	PubMed	Affinity Capture-MS
BioGRID:106862	BioGRID:114333	TRIM24		BioGRID	PubMed	Affinity Capture-Western; Reconstituted Complex
BioGRID:106862	BioGRID:113500	TRIM25		BioGRID	PubMed	Affinity Capture-MS
BioGRID:106862	BioGRID:116608	TRIM32		BioGRID	PubMed	Affinity Capture-MS
BioGRID:106862	BioGRID:120434	TRIM68		BioGRID	PubMed	Affinity Capture-Western
BioGRID:106862	BioGRID:122505	TSEN34		BioGRID	PubMed	Affinity Capture-MS
BioGRID:106862	BioGRID:113102	TSG101		BioGRID	PubMed	Affinity Capture-Western; Co-localization; Two-hybrid
BioGRID:106862	BioGRID:124889	TTC5		BioGRID	PubMed	Affinity Capture-Western
BioGRID:106862	BioGRID:123529	TXNDC5		BioGRID	PubMed	Affinity Capture-MS; Affinity Capture-Western; Reconstituted Complex
BioGRID:106862	BioGRID:113147	TXNRD1		BioGRID	PubMed	Affinity Capture-MS
BioGRID:106862	BioGRID:128571	TYSND1		BioGRID	PubMed	Affinity Capture-MS
BioGRID:106862	BioGRID:115227	UBAP2L		BioGRID	PubMed	Affinity Capture-MS
BioGRID:106862	BioGRID:113162	UBB		BioGRID	PubMed	Affinity Capture-MS
BioGRID:106862	BioGRID:113177	UBE2I		BioGRID	PubMed	Affinity Capture-Western; Biochemical Activity; Phenotypic Enhancement; Two-hybrid
BioGRID:106862	BioGRID:113185	UBE3A		BioGRID	PubMed	Affinity Capture-Western; Biochemical Activity
BioGRID:106862	BioGRID:119501	UBR5		BioGRID	PubMed	Affinity Capture-MS
BioGRID:106862	BioGRID:123263	UBXN6		BioGRID	PubMed	Affinity Capture-MS
BioGRID:106862	BioGRID:115945	UGT2B11		BioGRID	PubMed	Affinity Capture-MS
BioGRID:106862	BioGRID:114554	USP10		BioGRID	PubMed	Affinity Capture-MS; Reconstituted Complex
BioGRID:106862	BioGRID:128522	USP12		BioGRID	PubMed	Affinity Capture-Western
BioGRID:106862	BioGRID:114551	USP14		BioGRID	PubMed	Affinity Capture-Western
BioGRID:106862	BioGRID:123764	USP26		BioGRID	PubMed	Affinity Capture-Western
BioGRID:106862	BioGRID:127739	USP54		BioGRID	PubMed	Affinity Capture-MS
BioGRID:106862	BioGRID:113622	USP7		BioGRID	PubMed	Affinity Capture-MS; Affinity Capture-Western; Co-localization
BioGRID:106862	BioGRID:113997	UXT		BioGRID	PubMed	Affinity Capture-Western; Reconstituted Complex; Two-hybrid
BioGRID:106862	BioGRID:113252	VAV1		BioGRID	PubMed	Reconstituted Complex
BioGRID:106862	BioGRID:113253	VAV2		BioGRID	PubMed	Reconstituted Complex
BioGRID:106862	BioGRID:115715	VAV3		BioGRID	PubMed	Reconstituted Complex
BioGRID:106862	BioGRID:113258	VCP		BioGRID	PubMed	Affinity Capture-Western; Reconstituted Complex
BioGRID:106862	BioGRID:113259	VDAC1		BioGRID	PubMed	Affinity Capture-MS
BioGRID:106862	BioGRID:113269	VHL		BioGRID	PubMed	Affinity Capture-Western; Reconstituted Complex
BioGRID:106862	BioGRID:117452	VIRMA		BioGRID	PubMed	Affinity Capture-RNA
BioGRID:106862	BioGRID:120186	VPS13C		BioGRID	PubMed	Affinity Capture-MS
BioGRID:106862	BioGRID:107197	VPS51		BioGRID	PubMed	Affinity Capture-MS
BioGRID:106862	BioGRID:124884	WDR20		BioGRID	PubMed	Affinity Capture-Western
BioGRID:106862	BioGRID:121649	WDR48		BioGRID	PubMed	Affinity Capture-Western
BioGRID:106862	BioGRID:122532	WDR77		BioGRID	PubMed	Affinity Capture-Western; Reconstituted Complex
BioGRID:106862	BioGRID:120380	WIPI1		BioGRID	PubMed	Reconstituted Complex
BioGRID:106862	BioGRID:113353	XRCC5		BioGRID	PubMed	Reconstituted Complex
BioGRID:106862	BioGRID:108822	XRCC6		BioGRID	PubMed	Affinity Capture-Western
BioGRID:106862	BioGRID:116483	XRN2		BioGRID	PubMed	Affinity Capture-MS
BioGRID:106862	BioGRID:113357	YES1		BioGRID	PubMed	Affinity Capture-MS; Reconstituted Complex
BioGRID:106862	BioGRID:116168	YWHAQ		BioGRID	PubMed	Reconstituted Complex
BioGRID:106862	BioGRID:113366	YWHAZ		BioGRID	PubMed	Affinity Capture-MS
BioGRID:106862	BioGRID:116556	ZBTB1		BioGRID	PubMed	Two-hybrid
BioGRID:106862	BioGRID:113498	ZBTB16		BioGRID	PubMed	Two-hybrid
BioGRID:106862	BioGRID:117964	ZBTB32		BioGRID	PubMed	Affinity Capture-Western; Reconstituted Complex
BioGRID:106862	BioGRID:119488	ZBTB7A		BioGRID	PubMed	Affinity Capture-Western; Reconstituted Complex
BioGRID:106862	BioGRID:121427	ZMIZ1		BioGRID	PubMed	Affinity Capture-Western; Two-hybrid
BioGRID:106862	BioGRID:123701	ZMIZ2		BioGRID	PubMed	Affinity Capture-Western; Two-hybrid
BioGRID:106862	BioGRID:117299	ZNF318		BioGRID	PubMed	Affinity Capture-Western
BioGRID:106862	BioGRID:117502	ZNF451		BioGRID	PubMed	Affinity Capture-Western; Two-hybrid
