# Supplementary material for: AC016745.3 Regulates the Transcription of AR Target Genes by Antagonizing NONO
Source: Life (Basel). 2021 Nov 9;11(11):1208. doi: 10.3390/life11111208 (PMC8625561; doi:10.3390/life11111208)
Supplement: Supplementary file 1 [file life-11-01208-s001.zip › Table S2.xlsx]

## Sheet: Sense
Accession	Protein	Score	Coverage	# Proteins	# Unique Peptides	# Peptides	# PSMs	Area	# AAs	MW [kDa]	calc. pI
Q12906	ILF3	3091.78	68.12	11	49	56	113	5.83032e+08	894	95.2791	8.76318
Q08211	DHX9	2835.12	44.72	1	49	50	85	3.61177e+08	1270	140.869	6.84424
Q00839	HNRNPU	2821.73	41.09	10	44	44	92	6.80158e+08	825	90.528	5.99854
P04264	KRT1	2352.51	50.78	4	33	40	59	3.21001e+08	644	65.999	8.11865
P55265	ADAR	2014.71	37.28	2	50	50	64	1.20716e+08	1226	135.981	8.646
P13645	KRT10	1758.64	47.6	19	26	30	46	2.46928e+08	584	58.7917	5.21143
P35908	KRT2	1627.95	57.28	12	27	35	44	2.0999e+08	639	65.3932	8.00146
Q9NR30	DDX21	1501.54	40.49	2	32	35	46	6.16924e+07	783	87.2904	9.27588
P35527	KRT9	1304.42	45.59	2	22	23	34	1.03813e+08	623	62.0268	5.23682
B4DY09	ILF2	1277.45	54.83	4	21	21	35	2.09172e+08	352	38.8862	4.94482
O43390	HNRNPR	1086.51	50.24	2	21	29	46	1.82558e+08	633	70.8993	8.1333
Q96SI9	STRBP	1062.24	37.05	4	18	25	33	1.30903e+08	672	73.6059	8.71924
B2R5W2	HNRNPC	946.518	62.41	18	1	18	29	9.85068e+07	290	31.9288	5.23682
P07910	HNRNPC	885.722	59.15	14	1	18	29	9.85068e+07	306	33.6495	5.08447
O60506	SYNCRIP	874.015	51.69	3	18	26	39	1.10661e+08	623	69.5596	8.5874
P13647	KRT5	827.365	33.56	30	14	25	29	4.31177e+07	590	62.34	7.73779
Q1KMD3	HNRNPUL2	813.219	28.51	2	25	25	31	5.54768e+08	747	85.0522	4.90674
Q96KR1	ZFR	784.67	24.77	2	20	20	25	2.4285e+07	1074	116.939	9.0415
P09651	HNRNPA1	729.618	47.58	7	6	17	25	1.16358e+08	372	38.7231	9.12939
Q14103	HNRNPD	666.39	34.65	6	7	13	20	1.5639e+08	355	38.4103	7.81104
P61247	RPS3A	663.369	56.06	12	17	17	22	2.42506e+07	264	29.9257	9.72998
P51991	HNRNPA3	637.096	29.63	2	12	15	20	4.4703e+07	378	39.5706	9.01221
P22626	HNRNPA2B1	626.51	50.42	2	12	15	20	7.8166e+07	353	37.4067	8.95361
Q9NZB2	FAM120A	621.053	19.77	4	15	15	18	1.9379e+07	1118	121.811	8.88037
Q13435	SF3B2	619.972	25.36	7	17	17	19	1.69362e+07	895	100.165	5.66846
Q13151	HNRNPA0	608.448	33.77	1	9	11	18	5.21616e+07	305	30.8218	9.29053
O76021	RSL1D1	602.418	35.31	6	20	20	24	4.112e+07	490	54.9389	10.1255
A0A087X0X3	HNRNPM	598.787	30.68	10	20	21	21	3.04662e+07	730	77.5184	8.77783
Q12797	ASPH	587.638	21.77	9	14	14	18	1.81519e+07	758	85.8095	5.0083
A8MXP9	MATR3	565.612	33.63	14	24	24	30	5.24028e+07	895	99.9054	6.03662
P14866	HNRNPL	563.903	35.48	7	14	14	17	3.32901e+07	589	64.0924	8.22119
P39023	RPL3	551.301	45.91	7	21	21	24	3.22151e+07	403	46.0798	10.1841
P26599	PTBP1	513.02	30.13	13	13	13	16	4.22622e+07	531	57.1856	9.17334
O43143	DHX15	506.122	17.99	1	13	13	14	1.45508e+07	795	90.8752	7.45947
Q9Y2W1	THRAP3	504.183	13.82	1	11	11	14	8.91619e+06	955	108.601	10.1548
Q9BQG0	MYBBP1A	499.848	15.74	4	18	18	18	1.26853e+07	1328	148.762	9.27588
P67809	YBX1	495.602	50	5	6	9	13	3.54706e+07	324	35.9027	9.87646
P19338	NCL	492.063	17.32	2	10	10	11	1.21113e+07	710	76.5684	4.70361
P41091	EIF2S3	470.482	34.96	4	13	13	14	3.02499e+07	472	51.0772	8.39697
Q9BVJ6	UTP14A	464.852	16.08	3	11	11	12	1.08103e+07	771	87.9241	7.86963
H0YH80	HNRNPA1	462.686	72.77	1	1	8	11	1.02691e+08	191	19.4599	9.80322
P16403	HIST1H1C	460.134	27.7	4	3	11	16	1.35434e+08	213	21.3517	10.9312
P04259	KRT6B	459.664	21.45	27	2	15	18	1.03091e+08	564	60.0303	8.00146
B5MCF9	PES1	457.378	24.17	9	14	14	16	1.52571e+07	571	66.036	7.50342
O75533	SF3B1	442.67	16.26	3	16	16	17	8.65091e+06	1304	145.738	7.09326
Q9BZE4	GTPBP4	441.716	16.88	2	9	9	10	6.50488e+06	634	73.9178	9.49561
P22087	FBL	433.145	40.81	11	12	12	15	3.42812e+07	321	33.7634	10.1841
Q9NVI7	ATAD3A	420.459	21.92	3	2	15	15	6.13405e+06	634	71.3247	8.98291
P38159	RBMX	415.853	29.41	9	12	12	15	1.42036e+07	391	42.3063	10.0522
D6R9P3	HNRNPAB	414.721	32.86	4	9	10	12	7.99625e+07	280	30.284	7.91357
P10412	HIST1H1E	408.275	26.48	4	1	10	13	1.35434e+08	219	21.852	11.0337
D6RBQ9	HNRNPD	391.807	41.94	1	2	8	13	4.80539e+07	155	15.6075	4.90674
Q5T9A4	ATAD3B	389.141	22.69	1	2	15	15	1.80487e+07	648	72.5273	9.20264
Q86YZ3	HRNR	386.812	10.6	1	9	9	11	2.34015e+06	2850	282.228	10.0376
E9PKP7	UBTF	385.717	18.39	4	14	14	15	1.9435e+07	745	87.3802	9.89111
P02533	KRT14	382.617	21.19	24	6	10	13	6.50495e+07	472	51.5294	5.16064
P62701	RPS4X	380.665	46.39	4	13	13	14	1.7879e+07	263	29.5791	10.1548
A0A087WUK2	HNRNPDL	368.992	35.26	2	9	10	12	2.55455e+07	363	40.0156	9.96436
P06899	HIST1H2BJ	368.747	46.83	8	2	7	11	3.13843e+08	126	13.8956	10.3159
E9PK91	BCLAF1	366.196	15.61	9	11	11	13	6.29098e+06	871	100.346	9.94971
O60814	HIST1H2BK	365.754	46.03	11	1	6	10	3.13843e+08	126	13.8816	10.3159
Q5JR95	RPS8	357.924	53.19	2	11	11	13	3.91641e+07	188	21.866	10.3599
Q14692	BMS1	357.826	9.83	1	9	9	10	6.62735e+06	1282	145.716	6.44287
A0A0G2JMS7	SCRIB	356.959	10.07	6	11	11	11	5.58577e+06	1549	165.172	4.99561
P36578	RPL4	346.905	29.27	4	10	10	10	8.01598e+06	427	47.6674	11.063
O00567	NOP56	345.627	11.95	4	7	7	8	9.7161e+06	594	66.0087	9.18799
Q99459	CDC5L	344.967	15.84	1	10	10	11	7.27655e+06	802	92.1937	8.17725
P20042	EIF2S2	343.942	36.94	1	11	11	12	1.42552e+07	333	38.3644	5.79541
P62750	RPL23A	327.373	42.31	5	1	9	12	5.20888e+07	156	17.6841	10.4478
G3V529	DDX24	321.559	17.4	4	9	9	9	6.96009e+06	816	91.4239	8.82178
Q8TD43	TRPM4	318.08	8.24	1	6	6	6	6.06544e+06	1214	134.215	8.14795
P46781	RPS9	313.342	51.55	5	13	13	14	2.7696e+07	194	22.5776	10.6528
O75367	H2AFY	310.483	33.87	3	8	9	11	3.36376e+07	372	39.5925	9.78857
K7EJV9	RPL23A	309.442	38.24	5	1	9	12	5.20888e+07	170	19.3528	10.4771
O60832	DKC1	297.782	16.15	6	7	7	8	1.89814e+07	514	57.6378	9.42236
Q5BKZ1	ZNF326	297.121	15.46	2	7	7	7	8.05295e+06	582	65.6131	5.14795
A0A0C4DGB6	ALB	291.63	11.59	8	8	8	8	3.24429e+07	604	69.1814	6.3667
P11387	TOP1	291.61	14.9	12	11	11	12	9.9955e+06	765	90.6689	9.30518
Q14137	BOP1	274.747	14.21	2	10	10	10	2.23682e+07	746	83.5772	6.18896
P60709	ACTB	269.563	24	28	8	8	8	7.63231e+06	375	41.7097	5.47803
Q92522	H1FX	268.696	27.7	1	7	7	9	2.68088e+07	213	22.4735	10.7554
O00425	IGF2BP3	258.031	13.64	5	6	6	6	8.75278e+06	579	63.6656	8.86572
Q15393	SF3B3	253.622	8.13	3	8	8	8	1.01914e+07	1217	135.492	5.26221
P62753	RPS6	252.117	28.11	5	7	7	7	1.33575e+07	249	28.663	10.8433
P62805	HIST1H4A	245.297	51.46	1	5	5	7	7.87509e+07	103	11.3604	11.356
P07305	H1F0	244.842	23.71	1	5	5	5	3.84557e+07	194	20.8502	10.8433
Q9H6F5	CCDC86	237.768	26.67	2	8	8	8	1.49731e+07	360	40.2113	10.3306
P61254	RPL26	236.778	48.28	12	2	9	10	4.6303e+07	145	17.2475	10.5503
F8W7C6	RPL10	236.494	19.63	7	4	4	5	6.9944e+06	163	18.5527	9.94971
O00411	POLRMT	236.48	4.88	2	4	4	5	2.88363e+06	1230	138.532	8.98291
P16989	YBX3	235.315	40.05	3	3	6	7	1.54195e+07	372	40.066	9.77393
O00566	MPHOSPH10	231.255	19.38	2	10	10	11	1.0891e+07	681	78.8157	4.85596
Q9UNX3	RPL26L1	228.225	42.07	6	1	8	9	3.68427e+07	145	17.2456	10.5503
Q9Y2X3	NOP58	226.957	12.67	2	5	5	5	1.00489e+07	529	59.5405	8.92432
Q96CX6	LRRC58	226.107	5.39	1	1	1	4	5.20899e+07	371	40.5602	6.84424
A0A0A0MRW6	NOL6	222.335	5.85	2	4	4	4	5.08984e+06	1008	112.087	7.62061
B7Z6D5	DDX27	218.169	10.98	4	8	8	8	3.9695e+06	765	86.5506	9.24658
Q5JTH9	RRP12	215.146	7.25	2	5	5	5	3.68498e+06	1297	143.611	8.74854
P05198	EIF2S1	213.781	25.4	3	7	7	8	1.24669e+07	315	36.0894	5.08447
O60264	SMARCA5	212.818	6.37	1	6	6	6	3.88596e+06	1052	121.828	8.08936
P40939	HADHA	212.745	7.6	2	5	5	5	1.01574e+07	763	82.9469	9.0415
P78563	ADARB1	210.251	5.8	1	3	3	4	3.91919e+06	741	80.7133	9.01221
Q15717	ELAVL1	206.697	15.34	3	5	5	5	5.29952e+06	326	36.0692	9.17334
Q99575	POP1	205.034	8.01	2	6	6	6	6.81345e+06	1024	114.636	9.21729
Q5SQT3	H2AFY2	204.362	20.66	2	2	3	3	6.78633e+06	242	26.1367	8.86572
A8MV53	PPAN	202.301	9.05	7	3	3	3	4.78602e+06	420	47.1156	9.84717
Q9GZL7	WDR12	201.919	16.55	1	5	5	5	8.72373e+06	423	47.6777	5.89697
J3QR09	RPL19	198.549	24.87	8	5	6	6	3.415e+07	193	23.1201	11.4731
Q96KK5	HIST1H2AH	193.543	35.94	15	1	4	6	170768761	128	13.8978	10.8872
Q6DKI1	RPL7L1	188.624	21.95	4	6	6	7	7.1894e+06	246	28.6431	10.5063
D3YTB1	RPL32	186.452	37.59	3	6	6	7	1.60242e+07	133	15.6067	11.4438
Q9H0A0	NAT10	184.975	4.78	4	4	4	4	3.82019e+06	1025	115.657	8.26514
P62280	RPS11	181.167	41.14	4	6	6	8	1.38812e+07	158	18.419	10.3013
Q8N5C6	SRBD1	180.164	5.33	1	5	5	5	3.20602e+06	995	111.705	8.71924
A0AV96	RBM47	180.11	11.3	10	5	5	5	4.03034e+06	593	64.0582	7.6792
Q9NVP1	DDX18	177.892	8.21	2	5	5	5	2.99993e+06	670	75.3594	9.49561
A8MUD9	RPL7	177.095	31.25	6	6	6	8	1.59871e+07	208	24.4174	10.6675
Q86U42	PABPN1	175.578	15.36	4	5	5	5	9.38629e+06	306	32.729	5.05908
P04908	HIST1H2AB	174.016	35.38	8	1	4	5	1.51567e+08	130	14.127	11.0483
P19525	EIF2AK2	171.262	8.53	3	5	5	5	4.00083e+06	551	62.0556	8.39697
Q8IY81	FTSJ3	164.723	9.8	1	6	6	6	9.10694e+06	847	96.4992	8.39697
H0YEN5	RPS2	163.115	33.33	7	7	7	7	2.00193e+07	195	21.1404	9.83252
Q5T8U3	RPL7A	162.597	22.51	3	4	4	4	7.03437e+06	191	21.5314	11.019
A0A0D9SFB3	DDX3X	162.331	5.63	9	2	3	3	1.39668e+06	640	70.7961	7.35693
Q5JW30	STAU1	158.99	12.75	16	5	5	5	4.52541e+06	494	54.6745	9.51025
P05141	SLC25A5	157.942	17.11	4	5	5	6	6.20666e+06	298	32.8312	9.68604
P20700	LMNB1	157.274	5.97	4	3	3	3	1.6308e+06	586	66.3676	5.16064
Q9UKM9	RALY	156.125	30.72	6	5	5	5	4.37288e+06	306	32.4436	9.17334
A0A0B4J220	C11orf98	153.614	27.64	3	3	3	3	4.42742e+06	123	14.2251	11.5317
Q07666	KHDRBS1	152.213	8.35	7	3	3	4	3.81961e+06	443	48.1972	8.66064
P42766	RPL35	151.527	38.21	6	4	5	6	2.4895e+07	123	14.5426	11.0483
Q14690	PDCD11	149.806	2.67	2	4	4	5	2.3876e+06	1871	208.57	8.86572
P26373	RPL13	143.53	29.86	5	5	6	7	7.55975e+06	211	24.2465	11.6489
P40429	RPL13A	143.527	23.65	6	5	5	5	7.88452e+06	203	23.5624	10.9312
E9PLL6	RPL27A	142.115	50.93	6	5	5	5	2.50057e+07	108	12.1935	11.4585
Q86UE4	MTDH	141.07	2.75	1	1	1	1	2.27728e+06	582	63.7988	9.31982
H0YLP6	RPL28	140.747	46.07	4	5	5	5	5.55556e+06	89	9.65091	10.3599
Q5SSJ5	HP1BP3	138.529	10.49	6	5	5	5	5.05379e+06	553	61.1693	9.67139
Q15050	RRS1	137.383	8.49	1	3	3	3	1.5217e+06	365	41.1682	10.6968
Q8IWS0	PHF6	135.794	14.25	3	3	3	4	2.76938e+06	365	41.264	8.67529
F5H3Y4	DHX37	135.673	4.26	2	3	3	3	3.12321e+06	962	107.235	8.01611
A0A087WVC1	DDX50	134.443	7.4	3	2	5	5	4.27452e+07	730	82.1762	9.62744
A0A0U1RQH7	RBM39	131.666	22.86	7	4	4	4	2.93284e+06	245	26.6816	7.89893
K7EMM8	GLYR1	129.718	5.15	2	2	2	2	3.61519e+06	524	57.2892	9.23193
P10809	HSPD1	129.598	9.25	4	3	3	4	3.98054e+06	573	61.0164	5.87158
A0A087X106	KRT81	128.286	9.3	16	4	5	5	9.92607e+06	484	53.082	5.46533
Q5D862	FLG2	122.581	5.52	1	4	4	5	1.40464e+06	2391	247.928	8.30908
P23246	SFPQ	118.228	8.63	3	5	5	5	7.08419e+06	707	76.1016	9.43701
P11498	PC	117.806	2.21	2	2	2	2	2.78811e+06	1178	129.551	6.84424
P62269	RPS18	117.241	19.08	3	3	3	3	3.43415e+06	152	17.7079	10.9897
C9J6C5	NIFK	117.03	8.43	2	1	1	1	3.47278e+06	166	19.5414	9.96436
Q9Y2P8	RCL1	115.067	11.53	2	3	3	3	2.45058e+06	373	40.8166	9.26123
K7EMV3	H3F3B	112.185	26.09	11	4	4	4	7.56642e+06	92	10.3278	11.8247
E9PMU7	PUF60	112.127	20.65	13	3	3	3	4.66862e+06	247	26.9256	8.80713
Q969Q0	RPL36AL	111.344	39.62	3	1	5	5	1.08524e+07	106	12.4608	10.6528
A0A0A0MSU2	ELMSAN1	110.29	1.87	3	1	1	1	828983	1018	111.761	9.0708
P62851	RPS25	109.821	20.8	1	3	3	3	6.75283e+06	125	13.7337	10.1108
Q86V81	ALYREF	109	7	2	1	1	1	7.17383e+06	257	26.8716	11.1509
O94906	PRPF6	108.662	2.98	1	3	3	3	1.73853e+06	941	106.858	8.25049
C9JYS8	NONO	107.397	20.65	5	4	4	4	4.02437e+06	247	29.49	9.48096
P0DN76	U2AF1L5	106.95	5.42	1	1	1	1	3.21606e+06	240	27.8545	8.80713
P47914	RPL29	106.889	21.38	1	4	4	4	5.49226e+07	159	17.7411	11.6636
Q9Y4C8	RBM19	106.03	1.67	1	1	1	1	4.9868e+06	960	107.265	6.53662
O75683	SURF6	105.511	12.19	1	4	4	4	5.6737e+06	361	41.4256	10.6382
E7EX41	DDX55	105.097	11.52	3	2	2	2	2.56752e+06	191	21.6015	6.94678
H0YFD2	KRI1	103.811	18.42	3	2	2	2	3.34562e+06	190	22.2969	4.98291
G3V0G3	DDX56	102.882	6.4	4	2	2	2	1.83007e+06	375	41.627	6.62451
P62995	TRA2B	102.592	12.85	3	2	4	4	7.32327e+06	288	33.6456	11.2534
O76013	KRT36	101.966	3.21	10	1	2	2	6.35945e+07	467	52.214	4.94482
E5RGH3	PABPC1	101.532	34.26	15	3	3	3	2.60309e+06	108	12.1951	8.45557
B8ZZK4	RPL31	101.281	37.97	6	4	4	4	2.22083e+07	79	8.98201	10.8872
P83881	RPL36A	100.864	39.62	8	1	5	5	1.20058e+07	106	12.4328	10.5796
M0R088	SRRM1	99.7521	3.52	4	2	2	2	1.91553e+06	681	78.093	12.0591
Q9UNQ2	DIMT1	98.9108	9.27	2	3	3	3	1.71528e+06	313	35.2141	9.99365
P62266	RPS23	98.417	23.78	5	3	3	3	7.88336e+06	143	15.7977	10.4917
J3KMX5	RPS13	95.8813	22.3	3	3	3	3	5.64844e+06	148	16.7223	10.5063
O15213	WDR46	95.0393	6.23	1	3	3	3	2.90858e+06	610	68.0288	9.67139
P53007	SLC25A1	94.6118	9.97	2	3	3	3	4.33514e+06	311	33.991	9.89111
B9A008	IMP4	94.39	8.14	5	1	1	1	2.59459e+06	172	19.6062	9.70068
P38646	HSPA9	92.3621	2.8	3	2	2	2	1.34003e+06	679	73.6348	6.16357
Q15427	SF3B4	91.52	3.3	1	1	1	1		424	44.3571	8.55811
P62263	RPS14	91.2589	15.89	3	2	2	2	9.48725e+06	151	16.2625	10.0522
P16104	H2AFX	90.5305	17.48	6	1	3	4	199209103	143	15.1354	10.7407
I3L3P7	RPS15A	87.2339	35	8	4	4	4	3.8594e+06	100	11.4702	10.1548
Q8IUE6	HIST2H2AB	86.6542	12.31	1	1	2	3	1.71556e+08	130	13.9868	10.8872
Q9UMS4	PRPF19	86.1191	9.52	3	3	3	3	4.4606e+06	504	55.1463	6.60986
Q9Y3B9	RRP15	85.32	4.61	1	1	1	1	1.05877e+06	282	31.4645	5.51611
J3KTA4	DDX5	85.2006	3.75	7	1	2	2	4.58608e+06	614	69.0438	8.85107
D6RFF0	LARP7	85.04	4.68	2	1	1	1	1.6726e+06	299	34.4273	9.78857
C9JXB8	RPL24	84.5121	18.18	3	2	2	2	5.28172e+06	121	14.3598	11.312
H7BXY3	DHX30	84.3255	2.14	2	2	2	2	3.43595e+06	1166	130.469	8.55811
P40938	RFC3	83.93	3.93	1	1	1	1	2.21526e+06	356	40.5299	8.33838
Q13263	TRIM28	83.6236	6.11	2	2	2	2	5.14206e+06	835	88.4934	5.77002
S4R456	RPS15	82.7821	19.12	8	2	2	2	1.09005e+07	68	8.02147	11.4731
F8VXZ7	TUBA1A	82.45	76.92	15	1	1	1	5.06374e+06	26	2.70219	4.89404
E9PBY7	ZC3H11A	81.4269	5.44	6	1	2	2	1.86503e+07	515	57.3925	8.63135
Q5JP53	TUBB	80.7269	5.87	20	2	2	2	1.80539e+06	426	47.736	4.80518
Q5T749	KPRP	80.3751	4.15	1	1	1	2	5.54791e+06	579	64.0932	8.26514
P46778	RPL21	80.2275	23.75	4	4	4	4	7.56377e+06	160	18.5531	10.4917
Q9NQZ2	UTP3	79.9928	6.05	1	2	2	2	1.064e+07	479	54.5251	5.61768
A0A087WXM6	RPL17	79.5041	18.93	12	3	3	3	1.90458e+07	169	19.5732	10.0376
P56182	RRP1	75.97	2.6	1	1	1	1	1.6059e+06	461	52.8066	9.33447
P46777	RPL5	74.8986	15.49	2	6	6	6	3.07653e+06	297	34.3407	9.71533
P49411	TUFM	74.53	3.1	1	1	1	1	3.36899e+06	452	49.5102	7.60596
F5GZQ3	HADHB	74.3121	5.01	3	2	2	2	4.08389e+06	459	49.5656	9.42236
A0A087X1B7	CHTOP	73.57	17.11	3	1	1	1	6.59779e+06	76	8.51457	12.0151
B4DJV5	PWP1	73.21	3.64	2	1	1	1	1.13709e+06	439	49.0078	4.77979
P35251	RFC1	73.01	1.22	1	1	1	1	2.58509e+06	1148	128.175	9.36377
A0A0U1RQV5	1	71.66	12.73	2	1	1	1	7.20394e+06	110	11.8249	4.88135
H0YK49	ETFA	71.2307	8.3	5	1	1	2	1.2583e+07	229	24.1448	8.66064
Q9NV31	IMP3	70.324	11.96	1	1	2	2	3.02319e+06	184	21.8366	9.49561
K7EQQ9	RPL27	69.9208	32.5	3	3	3	3	2.25745e+06	80	9.73444	10.5942
P62829	RPL23	69.8999	21.43	5	2	2	2	4.35643e+06	140	14.8561	10.5063
Q02878	RPL6	68.4467	7.99	6	2	2	2	6.75583e+06	288	32.7076	10.5796
E9PIF2	DDX10	68.32	1.56	2	1	1	1	2.71927e+06	835	96.3952	8.76318
P08708	RPS17	68.3021	14.81	5	2	2	2	1.75656e+06	135	15.5404	9.84717
H0YLA2	SRP14	68.2	11.3	2	1	1	1	9.09513e+06	115	13.0498	9.56885
K7ERG4	SNRPD2	67.27	12.82	2	1	1	1	6962528	78	8.77142	8.68994
P25705	ATP5A1	65.43	2.35	1	1	1	1	4.00512e+06	553	59.7136	9.12939
Q8TDD1	DDX54	65.27	1.25	1	1	1	1	4.31719e+06	881	98.5342	10.0229
Q13595	TRA2A	64.59	4.96	1	1	1	1	6.25486e+06	282	32.6691	11.2681
C9J4Z3	RPL37A	63.5884	23.53	8	2	2	2	1.3242e+06	68	7.61894	10.0083
Q9UMY1	NOL7	62.6448	11.28	2	2	2	2	3795325	257	29.4085	9.67139
P08579	SNRPB2	61.94	4.89	1	1	1	1	1.14132e+06	225	25.4701	9.71533
E7EVL6	REPIN1	61.77	10.96	4	1	1	1	459407	146	16.1294	11.6343
Q9BVP2	GNL3	60.5121	4.19	4	2	2	2	3.28752e+06	549	61.9545	9.15869
E7EW05	SDAD1	59.31	1.69	2	1	1	1	2.39094e+06	650	75.393	9.17334
A0A087WZD6	KRTAP10-12	58.9	10.64	13	1	1	1	3887592	94	9.60278	7.78174
Q7Z2T5	TRMT1L	58.58	3.55	1	1	1	1	3.94685e+06	733	81.6952	7.88428
Q8TCJ2	STT3B	58.0445	2.18	1	1	2	2	1.42209e+06	826	93.6137	8.90967
E9PMA0	AIFM1	57.98	4.01	2	1	1	1	1.12375e+06	274	29.9193	5.68115
Q14684	RRP1B	56.87	1.58	1	1	1	1	1.29585e+06	758	84.3752	9.75928
Q9NZM5	GLTSCR2	56.2021	3.77	2	2	2	2	1.24479e+06	478	54.3564	10.3159
P62913	RPL11	55.9583	14.61	3	2	2	2	3.43087e+06	178	20.2396	9.59814
Q13823	GNL2	54.8468	4.1	1	2	2	2	1.81971e+06	731	83.6034	9.24658
P81605	DCD	53.97	10	1	1	1	1	2874851	110	11.2768	6.53662
A6NHN2	RC3H2	53.86	1.78	3	1	1	1	1.21658e+06	506	56.7869	7.69385
P62979	RPS27A	52.7551	18.59	20	2	2	2	7.76134e+06	156	17.9535	9.64209
P62861	FAU	52.7251	30.51	2	2	2	2	6.62856e+06	59	6.64382	12.147
P62891	RPL39	52.0321	19.61	2	1	1	2	1.05307e+07	51	6.40265	12.5571
P61313	RPL15	51.89	3.43	1	1	1	1	3.10192e+06	204	24.1311	11.6196
M0R0P7	RPL18A	49.35	5.84	5	1	1	1	3.29669e+06	137	16.1665	10.6675
Q00577	PURA	48.91	2.8	1	1	1	1	1.58356e+06	322	34.8894	6.44287
P61978	HNRNPK	48.2326	9.07	4	3	3	3	4.51659e+06	463	50.9444	5.5415
Q03701	CEBPZ	48.0437	1.99	1	2	2	2	2.53242e+06	1054	120.898	5.93506
Q9BSC4	NOL10	47.66	1.45	1	1	1	1	1.69325e+06	688	80.2514	8.45557
O43290	SART1	46.44	2.38	1	1	1	1	4.65937e+06	800	90.2003	6.12549
A0A087WY64	B3GALNT2	45.95	6.52	2	1	1	1	3.04738e+06	92	10.3714	10.0083
Q9NWT1	PAK1IP1	45.8188	6.38	1	2	2	2	3.04067e+06	392	43.9359	8.90967
P26368	U2AF2	45.09	2.32	1	1	1	1	1.12732e+06	475	53.4672	9.08545
A0A075B6Z2	TRAJ56	43.8331	38.1	1	1	1	4	8361820902	21	2.21916	10.2866
Q9NW13	RBM28	43.14	1.32	1	1	1	1	4.01968e+06	759	85.6847	9.21729
E9PNC4	AP2A2	42.43	7.2	13	1	1	1	717798	125	13.9133	7.88428
Q5T4C6	ODF2	42.22	3.9	3	1	1	1	202635	205	23.3511	9.43701
F8WEG8	PRKRA	41.3861	23.16	4	2	2	2	2.04279e+06	95	10.4073	9.01221
M0QXB0	LSM4	41.11	10.14	3	1	1	1	1.85035e+06	69	7.82494	8.06006
Q9NSB4	KRT82	41	1.95	1	1	1	1	1.96827e+06	513	56.6163	6.7417
U3KQP8	MCUR1	40.15	5.65	2	1	1	1	4.06699e+06	124	14.6128	8.83643
Q9NX58	LYAR	39.48	3.43	1	1	1	1	1.77043e+06	379	43.5879	9.53955
Q96AG4	LRRC59	38.34	3.26	1	1	1	1	1672557	307	34.9089	9.56885
D6RGJ2	TNIP2	37.9	2.31	2	1	1	1	1.88458e+07	346	38.9085	6.43018
G3V3D2	SPATA7	37.89	16.67	8	1	1	1	3.04471e+07	42	4.7595	10.2573
F5H2V8	CTCFL	37.44	1.77	4	1	1	1	1.26378e+06	451	51.4594	6.81494
D6REE7	ROCK2	36.21	1.57	2	1	1	1	1.7322e+06	446	50.695	5.26221
M0QX76	RPS16	36.12	14	7	1	1	1	1.66721e+06	50	5.55411	9.62744
E7ETK0	RPS24	35.631	13.74	3	2	2	2	3.93923e+06	131	15.1873	10.8872
H0Y394	HDLBP	35.4	1.13	3	1	1	1	582188	973	108.776	7.79639
Q08188	TGM3	34.68	1.3	1	1	1	1	1.21734e+06	693	76.5836	5.85889
F6RGN5	SLC25A10	34.61	1.97	1	1	1	1	4.78248e+06	406	43.5832	9.24658
H3BU74	IQCK	33.98	4.19	1	1	1	1	171652	167	18.8963	6.26514
A0A1B0GWA9	DIRAS2	33.31	25.58	3	1	1	1	3.87227e+06	43	4.70638	6.55127
P09923	ALPI	33.26	2.08	1	1	1	1	7.51199e+07	528	56.7764	5.85889
Q5T4F4	ZFYVE27	33.02	1.46	1	1	1	1	1.98069e+07	411	45.8137	5.14795
Q8WYP5	AHCTF1	32.9	0.49	1	1	1	1	1.29361e+07	2266	252.342	6.59521
F8WBS5	RPL35A	32.27	12.73	4	1	1	1	4.4455e+06	55	6.46844	9.99365
H0Y3V8	SGPL1	32.21	11.11	3	1	1	1	1.48474e+06	135	14.9646	7.76709
Q8N9V3	WDSUB1	32.17	1.68	1	1	1	1	1.03064e+07	476	52.7829	6.3667
C9JYQ9	RPL22L1	31.78	5.79	3	1	1	1	1.40653e+06	121	14.4695	9.37842
Q5T760	SRSF11	30.96	2.31	3	1	1	1	1.03211e+07	389	42.2908	11.6489
Q8N823	ZNF611	30.48	1.13	1	1	1	1	8.82654e+06	705	81.3967	8.89502
A6NE02	BTBD17	30.28	1.26	2	1	1	1	2.303e+06	478	52.4383	8.77783
A0A1B0GU58	PCCA	30.07	3.41	3	1	2	2	5.06808e+06	615	67.3004	6.80029
P84103	SRSF3	29.8781	10.98	1	2	2	2	1.94597e+06	164	19.3179	11.6489
H0Y5H7	TNK2	29.48	0.99	3	1	1	1	3.6518e+06	607	65.222	6.84424
A0A0G2JJL1	WDR46	29.19	6.83	2	1	1	1	9.27589e+06	322	35.7646	8.88037
Q9ULL8	SHROOM4	29	0.54	1	1	1	1	1.78855e+07	1493	164.754	6.65381
D6RG19	RPL37	28.72	17.07	3	2	2	2	3.96771e+06	82	9.71616	11.5317
P15924	DSP	28.61	0.77	1	1	1	1	2.40075e+07	2871	331.569	6.81494
E9PFK5	NOP14	28.61	2.03	2	1	1	1	2.34777e+06	788	88.8104	6.20166
G3V5R6	MIPOL1	28.47	3.33	4	1	1	1	9.45376e+06	180	20.7943	8.04541
Q96PY5	FMNL2	28.2	2.3	1	1	1	1		1086	123.243	7.40088
E9PI65	HSPA8	27.91	10.71	7	1	1	1	2.75941e+06	168	17.9051	5.2876
I3L4V5	BRD7	27.86	8.26	2	1	1	1	549192	109	12.089	4.91943
Q13547	HDAC1	27.06	3.94	1	1	1	1	2.76855e+06	482	55.0677	5.47803
H0YKH2	SLTM	25.88	11	3	1	1	1	1.49987e+06	100	10.8083	11.1069
G3V279	ERH	25.77	23.94	2	1	1	1	2.2536e+06	71	8.19787	4.70361
A0A0A0MRB8	NUTM2B	24.93	1.07	5	1	1	1	2.7907e+06	656	71.3424	7.79639
E9PP36	RPL8	24.89	4.73	4	1	1	1	1.49524e+06	148	16.17	11.8979
B0QY93	MGAT3	23.44	3.73	2	1	1	1	7.02467e+06	161	17.9943	9.5249
E9PND8	FAM212B	22.08	3.87	2	1	1	1	7.36376e+06	181	19.8916	5.57959
Q92922	SMARCC1	0	0.72	3	1	1	1	1.42733e+06	1105	122.79	5.75732
Q9P2Z0	THAP10	0	3.11	1	1	1	1	1.9278e+06	257	28.3331	8.60205

## Sheet: Anti-sense
Accession	Protein	Score	Coverage	# Proteins	# Unique Peptides	# Peptides	# PSMs	Area	# AAs	MW [kDa]	calc. pI
P04264	KRT1	2412.7	52.48	7	35	41	63	2.07318e+08	644	65.999	8.11865
Q12906	ILF3	2372.95	63.53	12	44	50	89	2.91957e+08	894	95.2791	8.76318
Q08211	DHX9	2053.69	42.2	1	48	49	72	1.23763e+08	1270	140.869	6.84424
P13645	KRT10	1784.64	44.18	20	24	28	44	9.80468e+07	584	58.7917	5.21143
P55265	ADAR	1640.94	36.05	2	48	48	57	5.17171e+07	1226	135.981	8.646
P35908	KRT2	1582.59	58.06	12	30	38	47	1.71471e+08	639	65.3932	8.00146
Q00839	HNRNPU	1570.86	39.76	10	37	37	62	2.73699e+08	825	90.528	5.99854
P35527	KRT9	1400.19	49.76	2	22	23	37	7.67565e+07	623	62.0268	5.23682
A0A0G2JNZ2	SCRIB	1128.53	18.71	6	19	19	30	4.42992e+07	1630	174.808	5.07178
B4DY09	ILF2	1067.68	54.26	6	20	20	34	1.15059e+08	352	38.8862	4.94482
B2R5W2	HNRNPC	963.721	63.45	16	1	19	30	4.47665e+07	290	31.9288	5.23682
P07910	HNRNPC	911.205	70.26	15	2	20	31	4.47665e+07	306	33.6495	5.08447
Q96SI9	STRBP	827.081	29.46	3	13	19	28	5.38145e+07	672	73.6059	8.71924
O43390	HNRNPR	747.813	41.07	2	15	21	30	7.00642e+07	633	70.8993	8.1333
P02533	KRT14	726.432	43.86	21	4	19	24	5.10717e+07	472	51.5294	5.16064
P13647	KRT5	696.128	31.86	31	14	25	27	2.74092e+07	590	62.34	7.73779
Q1KMD3	HNRNPUL2	695.217	26.1	2	20	20	24	3.7523e+08	747	85.0522	4.90674
Q96CX6	LRRC58	675.735	24.53	1	4	4	17	2.59123e+07	371	40.5602	6.84424
O60506	SYNCRIP	585.429	37.08	3	13	19	26	4.31516e+07	623	69.5596	8.5874
P08779	KRT16	580.415	36.15	20	5	15	17	5.10717e+07	473	51.2362	5.04639
Q96KR1	ZFR	557.509	16.2	2	14	14	14	8.58503e+06	1074	116.939	9.0415
Q9NR30	DDX21	533.451	26.31	3	19	19	22	1.46087e+07	783	87.2904	9.27588
P14866	HNRNPL	499.366	33.96	12	14	14	16	2.66553e+07	589	64.0924	8.22119
P02538	KRT6A	489.903	28.72	27	2	19	22	4.25825e+07	564	60.0083	8.00146
Q14103	HNRNPD	467.858	34.93	6	7	14	20	5.97549e+07	355	38.4103	7.81104
Q86YZ3	HRNR	455.688	15.89	1	12	12	15	2.39566e+06	2850	282.228	10.0376
P04259	KRT6B	444.208	25.71	26	1	18	21	7.54599e+07	564	60.0303	8.00146
P10412	HIST1H1E	441.593	26.48	4	2	10	13	5.60616e+07	219	21.852	11.0337
P16403	HIST1H1C	440.991	27.7	4	3	11	14	5.60616e+07	213	21.3517	10.9312
Q13435	SF3B2	435.009	19.78	7	13	13	14	6.03881e+06	895	100.165	5.66846
Q12797	ASPH	399.2	22.69	9	12	12	13	1.67804e+07	758	85.8095	5.0083
D6R9P3	HNRNPAB	384.757	30	4	8	9	11	5.11349e+07	280	30.284	7.91357
P39023	RPL3	378.394	40.45	7	18	18	19	1.01784e+07	403	46.0798	10.1841
P61247	RPS3A	363.761	33.33	12	11	11	13	4.34506e+06	264	29.9257	9.72998
F8W6I7	HNRNPA1	333.789	20.52	8	5	6	8	9.59416e+06	307	33.1348	9.12939
A0A0C4DGB6	ALB	329.753	12.42	8	8	8	8	1.46843e+07	604	69.1814	6.3667
Q13151	HNRNPA0	306.776	28.2	1	6	7	8	4.71137e+06	305	30.8218	9.29053
Q9NZB2	FAM120A	301.806	9.48	4	8	8	9	4.04493e+06	1118	121.811	8.88037
D6RBQ9	HNRNPD	300.618	41.94	1	1	8	12	2.41748e+07	155	15.6075	4.90674
P10809	HSPD1	291.403	25.13	4	7	7	9	1.88332e+07	573	61.0164	5.87158
P43243	MATR3	291.223	19.95	13	14	14	15	1.57468e+07	847	94.5648	6.25244
A0A087X0X3	HNRNPM	286.932	17.81	10	13	13	13	2.67174e+06	730	77.5184	8.77783
P22626	HNRNPA2B1	275.268	36.54	2	8	9	9	2.4004e+07	353	37.4067	8.95361
P51991	HNRNPA3	261.718	17.72	2	5	6	6	5.71628e+06	378	39.5706	9.01221
Q04695	KRT17	259.925	20.14	22	1	10	13	3.689e+07	432	48.076	5.021
Q9Y2W1	THRAP3	255.644	8.06	1	6	6	7	2.91868e+06	955	108.601	10.1548
Q14137	BOP1	253.38	15.68	2	10	10	10	6.84853e+06	746	83.5772	6.18896
Q5BKZ1	ZNF326	253.123	16.49	2	8	8	8	4.74138e+06	582	65.6131	5.14795
B5MCF9	PES1	250.872	16.64	8	9	9	9	3.43989e+06	571	66.036	7.50342
P62750	RPL23A	246.767	35.26	5	1	7	10	1.66256e+07	156	17.6841	10.4478
O75533	SF3B1	241.876	10.2	3	10	10	10	3.57843e+06	1304	145.738	7.09326
P41091	EIF2S3	237.248	16.74	4	7	7	7	8.5907e+06	472	51.0772	8.39697
P38159	RBMX	230.591	22.76	9	9	9	12	3.58113e+06	391	42.3063	10.0522
K7EJV9	RPL23A	230.565	31.76	5	1	7	11	1.66256e+07	170	19.3528	10.4771
E9PKP7	UBTF	223.266	10.47	4	7	7	7	4.12253e+06	745	87.3802	9.89111
O76021	RSL1D1	222.973	16.12	6	9	9	9	2.16714e+06	490	54.9389	10.1255
O60832	DKC1	211.583	17.7	6	8	8	8	3.70526e+06	514	57.6378	9.42236
P62701	RPS4X	209.405	25.1	4	7	7	7	4.11398e+06	263	29.5791	10.1548
I3L1L3	MYBBP1A	206.67	7.03	3	8	8	8	3.01752e+06	1252	140.154	9.26123
Q5D862	FLG2	199.868	4.77	1	5	5	5	1.38142e+06	2391	247.928	8.30908
P07305	H1F0	198.37	23.71	1	5	5	5	1.08933e+07	194	20.8502	10.8433
J3QR09	RPL19	194.68	22.28	8	4	5	5	1.57772e+07	193	23.1201	11.4731
M0R299	FBL	193.66	31	9	6	6	6	1.02706e+07	229	25.2922	7.66455
Q92522	H1FX	189.502	26.76	1	6	6	6	1.22172e+07	213	22.4735	10.7554
Q13748	TUBA3C	186.393	16.44	19	4	4	4	4.28796e+06	450	49.9276	5.09717
P62805	HIST1H4A	179.293	38.83	1	4	4	5	1.34552e+07	103	11.3604	11.356
A0A087WUK2	HNRNPDL	176.18	21.49	2	5	6	7	1.55743e+07	363	40.0156	9.96436
H0Y2W2	ATAD3A	174.7	11.19	5	7	7	7	1.77214e+06	572	64.3143	9.43701
Q5JR95	RPS8	173.511	38.83	2	7	7	8	1.04924e+07	188	21.866	10.3599
O75367	H2AFY	172.26	20.97	5	6	6	6	9.86379e+06	372	39.5925	9.78857
Q96KK5	HIST1H2AH	169.575	26.56	20	4	4	6	4.71584e+07	128	13.8978	10.8872
Q9UHB9	SRP68	168.705	12.76	3	5	5	5	1.23631e+06	627	70.6856	8.55811
O00567	NOP56	168.176	12.12	4	6	6	7	3.92294e+06	594	66.0087	9.18799
Q9UKM9	RALY	166.527	32.35	6	6	6	6	3.18103e+06	306	32.4436	9.17334
P46781	RPS9	164.151	35.57	5	9	9	9	6.28911e+06	194	22.5776	10.6528
P05198	EIF2S1	159.646	11.11	3	3	3	3	6.34233e+06	315	36.0894	5.08447
P67809	YBX1	159.349	31.17	3	4	4	4	5.76017e+06	324	35.9027	9.87646
O60264	SMARCA5	158.547	5.61	4	5	5	5	3.87821e+06	1052	121.828	8.08936
O60814	HIST1H2BK	157.927	28.57	11	1	4	6	5.54425e+07	126	13.8816	10.3159
Q6DKI1	RPL7L1	157.807	21.95	4	6	6	6	3.34933e+06	246	28.6431	10.5063
P06899	HIST1H2BJ	151.09	29.37	8	1	4	6	5.54425e+07	126	13.8956	10.3159
O76094	SRP72	148.141	8.05	3	4	4	4	1.73252e+06	671	74.56	9.26123
H0YFD2	KRI1	147.36	22.11	10	3	3	3	1.59567e+06	190	22.2969	4.98291
P20042	EIF2S2	147.265	12.61	1	3	3	4	2.00134e+06	333	38.3644	5.79541
A0A087X1A5	STAU1	146.867	10.34	16	4	4	4	2.79464e+06	493	54.9116	9.67139
P26373	RPL13	145.574	24.64	5	5	5	5	1.84664e+06	211	24.2465	11.6489
P42766	RPL35	144.966	30.89	6	3	4	5	5.8326e+06	123	14.5426	11.0483
E9PN25	HSPA8	139.4	26.52	15	1	2	2	4.52227e+06	132	14.6113	6.55127
O00566	MPHOSPH10	139.069	10.13	2	5	5	5	3.0766e+06	681	78.8157	4.85596
P60709	ACTB	132.668	18.67	28	7	7	7	4.59611e+06	375	41.7097	5.47803
P81605	DCD	129.441	22.73	1	3	3	3	2.07135e+06	110	11.2768	6.53662
P05141	SLC25A5	127.958	14.09	4	4	4	5	3.16631e+06	298	32.8312	9.68604
H0YEN5	RPS2	127.036	22.56	7	5	5	5	4.67386e+06	195	21.1404	9.83252
P61254	RPL26	126.738	37.24	13	7	7	7	8.92021e+06	145	17.2475	10.5503
P0DMV9	HSPA1B	126.175	5.46	8	1	2	2	6.63151e+06	641	70.009	5.65576
Q15393	SF3B3	124.892	3.7	3	4	4	4	3.26502e+06	1217	135.492	5.26221
D3YTB1	RPL32	123.656	20.3	3	2	2	3	4.48191e+06	133	15.6067	11.4438
Q9Y2X3	NOP58	123.489	10.21	2	4	4	4	3.06984e+06	529	59.5405	8.92432
A8MUD9	RPL7	120.326	19.71	4	3	3	4	4.39439e+06	208	24.4174	10.6675
F8W7C6	RPL10	120.253	15.95	7	3	3	3	2.19422e+06	163	18.5527	9.94971
Q13595	TRA2A	118.277	8.51	1	2	2	2	1.24215e+06	282	32.6691	11.2681
P47914	RPL29	114.08	20.75	1	3	3	3	1.50421e+07	159	17.7411	11.6636
P40939	HADHA	113.141	4.98	2	3	3	3	2.73024e+06	763	82.9469	9.0415
Q8IY81	FTSJ3	111.787	10.98	1	6	6	6	2.30686e+06	847	96.4992	8.39697
E9PK09	BCLAF1	111.209	6.07	7	4	4	4	2.40481e+06	725	83.0857	10.1401
E9PLL6	RPL27A	108.88	33.33	4	3	3	3	6.26034e+06	108	12.1935	11.4585
H7BY16	NCL	107.766	11.15	2	3	3	3	753660	296	32.3701	5.36377
P0DN76	U2AF1L5	107.5	5.42	1	1	1	1	956116	240	27.8545	8.80713
B8ZZK4	RPL31	106.677	49.37	6	5	5	5	4.61567e+06	79	8.98201	10.8872
E9PS68	PC	104.84	4.7	2	1	1	1	2266768	298	32.7102	6.25244
Q9BVJ6	UTP14A	103.086	7.39	3	4	4	4	1.79858e+06	771	87.9241	7.86963
O43143	DHX15	100.868	5.79	1	4	4	4	3.02213e+06	795	90.8752	7.45947
P20700	LMNB1	99.5725	4.1	3	2	2	2	709501	586	66.3676	5.16064
G3V529	DDX24	98.597	3.19	2	2	2	2	1.14498e+06	816	91.4239	8.82178
O00425	IGF2BP3	98.0046	5.18	4	2	2	2	1.867e+06	579	63.6656	8.86572
B7Z6D5	DDX27	97.9282	5.23	4	4	4	4	1.36282e+06	765	86.5506	9.24658
P78563	ADARB1	96.1814	4.05	1	2	2	2	2.62494e+06	741	80.7133	9.01221
Q969Q0	RPL36AL	88.2257	23.58	3	1	3	3	1.76692e+06	106	12.4608	10.6528
P29508	SERPINB3	85.74	4.87	1	1	1	1	2.6174e+06	390	44.5365	6.81494
Q99575	POP1	84.9134	6.05	2	5	5	5	1.29769e+06	1024	114.636	9.21729
Q9Y3B9	RRP15	84.87	4.61	1	1	1	1	465743	282	31.4645	5.51611
H3BM89	RPL4	84.452	6.91	3	2	2	2	1.73661e+06	333	37.6332	11.0337
P19525	EIF2AK2	83.8782	5.44	3	3	3	3	817623	551	62.0556	8.39697
Q9NQZ2	UTP3	82.9749	6.05	1	2	2	2	3.6554e+06	479	54.5251	5.61768
Q13263	TRIM28	82.5366	6.11	2	2	2	2	1.94145e+06	835	88.4934	5.77002
Q9BZE4	GTPBP4	82.1566	3.63	2	2	2	2	1.4916e+06	634	73.9178	9.49561
H0YLP6	RPL28	82.044	33.71	4	3	3	3	1.1626e+06	89	9.65091	10.3599
F5H3Y4	DHX37	81.5292	2.39	2	2	2	2	462867	962	107.235	8.01611
P16989	YBX3	80.3207	20.97	1	2	2	2	3.33794e+06	372	40.066	9.77393
K7EMV3	H3F3B	79.4896	19.57	11	3	3	3	2.19767e+06	92	10.3278	11.8247
Q14692	BMS1	78.1997	1.56	1	2	2	2	713904	1282	145.716	6.44287
B4DP62	SLC25A1	77.817	11.06	2	2	2	2	2.41572e+06	208	23.1952	9.62744
P62995	TRA2B	77.3967	10.76	4	2	4	4	1.6085e+06	288	33.6456	11.2534
A0A087X106	KRT81	76.9407	4.96	15	2	3	3	4.16035e+06	484	53.082	5.46533
O94906	PRPF6	74.66	1.06	1	1	1	1	366715	941	106.858	8.25049
E7EUT5	GAPDH	72.7845	13.46	2	2	2	2	2.53667e+06	260	27.8531	6.94678
P46778	RPL21	71.4728	10.63	3	2	2	2	1.66838e+06	160	18.5531	10.4917
A0A087WXM6	RPL17	71.0323	18.93	12	3	3	3	5.3625e+06	169	19.5732	10.0376
Q9Y2P8	RCL1	70.4396	8.31	2	2	2	2	1.43948e+06	373	40.8166	9.26123
P25705	ATP5A1	70.3186	4.7	3	2	2	2	1.2843e+06	553	59.7136	9.12939
A0A0U1RQV5	1	68.19	12.73	2	1	1	1	4.01966e+06	110	11.8249	4.88135
P83881	RPL36A	67.6791	23.58	8	1	3	3	1.8113e+06	106	12.4328	10.5796
A2A3R5	RPS6	67.59	4.59	2	1	1	1	4.34519e+06	218	24.953	11.1362
M0R0P7	RPL18A	67.3896	15.33	5	2	2	2	1.59765e+06	137	16.1665	10.6675
Q5T8U3	RPL7A	65.7954	17.8	3	3	3	3	1.78026e+06	191	21.5314	11.019
H0YKV8	ANXA2	63.71	11.11	14	1	1	1	723833	81	9.03663	8.1626
A0A075B6N7	IGHA2	63.54	2.94	4	1	1	1	2.04417e+06	340	36.568	6.26514
K7ERG4	SNRPD2	63.42	12.82	2	1	1	1	1.39981e+06	78	8.77142	8.68994
E9PNS2	RBBP4	62.42	22.58	4	1	1	1	1.26171e+06	62	7.54475	4.83057
P08579	SNRPB2	62.38	4.89	1	1	1	1	526264	225	25.4701	9.71533
Q96EY1	DNAJA3	61.62	3.33	1	1	1	1	2.19622e+06	480	52.4555	9.26123
D6RA73	HSPA9	60.71	14.52	3	1	1	1	1.21623e+06	62	6.80549	9.70068
J3QSA3	UBB	60.37	37.21	20	1	1	1	1.04794e+07	43	4.85061	5.18604
P62266	RPS23	60.2184	20.98	5	3	3	3	1.27353e+06	143	15.7977	10.4917
X6RGJ2	HP1BP3	59.39	8.56	6	2	2	2	1.51231e+06	327	36.4923	9.33447
S4R456	RPS15	57.657	17.65	8	1	1	2	1.53895e+06	68	8.02147	11.4731
F8VVM2	SLC25A3	56.92	3.7	2	1	1	1	3.1784e+06	324	36.1376	9.26123
A6PW80	EEF1A1	56.9108	14.15	7	1	1	2	3.13574e+06	106	11.9863	9.15869
Q9H0A0	NAT10	56.357	2.54	4	2	2	2	738886	1025	115.657	8.26514
Q02878	RPL6	56.0621	7.99	6	2	2	2	1.49546e+06	288	32.7076	10.5796
M0R3F6	SUGP2	56.02	1.43	3	1	1	1	2.78451e+06	841	93.8011	8.83643
Q99459	CDC5L	55.97	1.12	1	1	1	1	558474	802	92.1937	8.17725
P40429	RPL13A	55.2688	11.33	4	2	2	2	3.09744e+06	203	23.5624	10.9312
Q8TD43	TRPM4	55.26	1.24	1	1	1	1	1.60992e+06	1214	134.215	8.14795
P49411	TUFM	54.27	3.1	1	1	1	1	1.63618e+06	452	49.5102	7.60596
E7ENC1	PCCB	52.74	5.28	10	1	1	1		303	32.4474	7.41553
C9JTX4	JUP	51.92	5.11	5	1	1	1	579196	235	25.689	6.39209
Q9GZL7	WDR12	51.32	3.07	1	1	1	1	2.62429e+06	423	47.6777	5.89697
B9A008	IMP4	51.32	8.14	5	1	1	1	1.14733e+06	172	19.6062	9.70068
A0A0B4J220	C11orf98	51.06	10.57	1	1	1	1	941747	123	14.2251	11.5317
Q9NV31	IMP3	50.9359	11.96	1	1	2	2	1.68048e+06	184	21.8366	9.49561
M0QZC5	RPS11	50.3865	16.95	3	2	2	2	2.74965e+06	118	13.9885	10.3159
A0A0U1RQJ0	DDX17	49.84	21.43	5	1	1	1	3.02439e+06	56	6.08304	8.23584
P46777	RPL5	49.0715	4.38	2	2	2	2	872825	297	34.3407	9.71533
P62851	RPS25	48.28	8	1	1	1	1	2.56661e+06	125	13.7337	10.1108
P11387	TOP1	48.1196	2.35	1	2	2	2	1.26764e+06	765	90.6689	9.30518
Q8TDD1	DDX54	46.6	1.25	1	1	1	1	655306	881	98.5342	10.0229
J3QLI9	SNRPD1	46.51	17.33	2	1	1	1	1.86288e+06	75	8.38771	11.8394
P62861	FAU	45.95	16.95	2	1	1	1	2.50156e+06	59	6.64382	12.147
P40938	RFC3	45.47	3.93	1	1	1	1	534003	356	40.5299	8.33838
Q15427	SF3B4	45.06	3.3	1	1	1	1		424	44.3571	8.55811
A0A087WZD6	KRTAP10-12	44.85	10.64	13	1	1	1	1.84172e+06	94	9.60278	7.78174
M0QXB0	LSM4	44.43	10.14	3	1	1	1	1.79233e+06	69	7.82494	8.06006
E7EX41	DDX55	43.27	7.33	3	1	1	1	467660	191	21.6015	6.94678
A0A087X0G0	RRP12	43.22	9.43	2	1	1	1	1.02906e+06	106	11.8042	10.0522
P09923	ALPI	42.86	2.08	1	1	1	1	3.5245e+07	528	56.7764	5.85889
H7C452	DDX18	41.86	5.14	2	1	1	1	592958	214	24.5479	8.38232
E9PS50	RPS13	41.81	7.76	3	1	1	1	1.54234e+06	116	12.4518	10.0815
E5RGH4	HNRNPH1	41.73	16	17	1	1	1		100	11.1737	6.78564
F8WBS5	RPL35A	41.3707	25.45	4	2	2	2	686860	55	6.46844	9.99365
D6RG19	RPL37	41.207	8.54	2	2	2	2	1.71894e+06	82	9.71616	11.5317
P62891	RPL39	40.81	19.61	2	1	1	1	1.48143e+06	51	6.40265	12.5571
F8WEG8	PRKRA	40.01	10.53	4	1	1	1	1.517e+06	95	10.4073	9.01221
K7ELW5	PTBP1	39.42	7.62	9	1	1	1	488350	105	11.3119	10.1401
P23246	SFPQ	39.32	1.27	1	1	1	1	843231	707	76.1016	9.43701
D6RGJ2	TNIP2	37.9	2.31	2	1	1	1	6.88401e+06	346	38.9085	6.43018
P59665	DEFA1	37.817	10.64	2	1	1	2	1.01808e+06	94	10.1942	6.99072
G3V3D2	SPATA7	37.38	16.67	8	1	1	1	2.39279e+07	42	4.7595	10.2573
J3KRY3	SNRPN	36.44	11.86	5	1	1	1	623366	59	6.95557	9.5249
P22531	SPRR2E	36.43	25	6	1	1	1	2.17865e+06	72	7.84959	8.30908
Q8TF72	SHROOM3	36.29	0.45	1	1	1	1	3435187	1996	216.724	7.79639
A4UGR9	XIRP2	35.6	0.24	1	1	1	1	354926	3374	382.063	6.37939
Q13823	GNL2	35.48	2.33	1	1	1	1	582774	731	83.6034	9.24658
H0YK49	ETFA	35.38	8.3	5	1	1	1	9.80146e+06	229	24.1448	8.66064
Q9BQQ7	RTP3	35.2	2.59	1	1	1	1		232	27.0126	8.6167
M0R088	SRRM1	35.05	1.47	4	1	1	1	196105	681	78.093	12.0591
A0A075B6Z2	TRAJ56	34.7868	38.1	1	1	1	3	6.72212e+09	21	2.21916	10.2866
H0Y5U0	PCCA	34.65	7.91	3	1	1	1		139	15.712	7.37158
A0A087X1B7	CHTOP	34.39	17.11	3	1	1	1	1.7408e+06	76	8.51457	12.0151
P11021	HSPA5	33.67	2.6	1	1	1	1	1.2433e+06	654	72.2884	5.16064
Q86YJ7	ANKRD13B	33.4	1.12	1	1	1	1	922338	626	70.1617	6.93213
E7EQB2	LTF	33.14	1.29	3	1	1	1	1.08137e+06	696	76.5769	8.01611
A0A075B7D9	TAF15	32.67	3.12	4	1	1	1	3.18555e+06	449	48.8094	5.08447
H0Y928	TXNDC15	32.6	5.22	3	1	1	1	1.65478e+06	115	13.0319	7.51807
D6RHC4	ANKHD1	32.37	1.9	3	1	1	1	1.15386e+06	368	37.5012	4.48779
Q9HD64	XAGE1A	31.62	7.41	2	1	1	1	2.85718e+06	81	9.07188	9.5835
Q9ULM0	PLEKHH1	31.38	0.51	1	1	1	1	842847	1364	151.137	7.94287
I3L4V5	BRD7	30.74	8.26	2	1	1	1	295549	109	12.089	4.91943
Q5T4F4	ZFYVE27	30.28	1.46	1	1	1	1	9.65065e+06	411	45.8137	5.14795
D6RGZ5	SPEF2	30.19	2.5	4	1	1	1	1.77864e+06	240	27.3946	9.5249
A6NE02	BTBD17	29.83	1.26	2	1	1	1	1.20597e+06	478	52.4383	8.77783
Q6UN15	FIP1L1	29.53	2.36	2	1	1	1	840515	594	66.4865	5.59229
K7EM41	ASB16	29.35	16.9	3	1	1	1	3.05084e+07	71	7.67295	8.5874
P39748	FEN1	28.95	1.58	3	1	1	1	351155	380	42.5661	8.6167
Q5T749	KPRP	25.34	4.15	1	1	1	1	1.62406e+06	579	64.0932	8.26514
A0A0X1KG75	COBLL1	0	0.6	3	1	1	1	739342	1168	127.863	6.94678

## Sheet: sense-specific
Accession	Protein	Score	Coverage	# Proteins	# Unique Peptides	# Peptides	# PSMs	Area	# AAs	MW [kDa]	calc. pI
Q5T9A4	ATAD3B	389.141	22.69	1	2	15	15	1.80487e+07	648	72.5273	9.20264
Q9H6F5	CCDC86	237.768	26.67	2	8	8	8	1.49731e+07	360	40.2113	10.3306
O00411	POLRMT	236.48	4.88	2	4	4	5	2.88363e+06	1230	138.532	8.98291
Q9UNX3	RPL26L1	228.225	42.07	6	1	8	9	3.68427e+07	145	17.2456	10.5503
A0A0A0MRW6	NOL6	222.335	5.85	2	4	4	4	5.08984e+06	1008	112.087	7.62061
Q15717	ELAVL1	206.697	15.34	3	5	5	5	5.29952e+06	326	36.0692	9.17334
Q5SQT3	H2AFY2	204.362	20.66	2	2	3	3	6.78633e+06	242	26.1367	8.86572
A8MV53	PPAN	202.301	9.05	7	3	3	3	4.78602e+06	420	47.1156	9.84717
Q8N5C6	SRBD1	180.164	5.33	1	5	5	5	3.20602e+06	995	111.705	8.71924
A0AV96	RBM47	180.11	11.3	10	5	5	5	4.03034e+06	593	64.0582	7.6792
Q86U42	PABPN1	175.578	15.36	4	5	5	5	9.38629e+06	306	32.729	5.05908
P04908	HIST1H2AB	174.016	35.38	8	1	4	5	1.51567e+08	130	14.127	11.0483
A0A0D9SFB3	DDX3X	162.331	5.63	9	2	3	3	1.39668e+06	640	70.7961	7.35693
Q07666	KHDRBS1	152.213	8.35	7	3	3	4	3.81961e+06	443	48.1972	8.66064
Q14690	PDCD11	149.806	2.67	2	4	4	5	2.3876e+06	1871	208.57	8.86572
Q86UE4	MTDH	141.07	2.75	1	1	1	1	2.27728e+06	582	63.7988	9.31982
Q15050	RRS1	137.383	8.49	1	3	3	3	1.5217e+06	365	41.1682	10.6968
Q8IWS0	PHF6	135.794	14.25	3	3	3	4	2.76938e+06	365	41.264	8.67529
A0A087WVC1	DDX50	134.443	7.4	3	2	5	5	4.27452e+07	730	82.1762	9.62744
A0A0U1RQH7	RBM39	131.666	22.86	7	4	4	4	2.93284e+06	245	26.6816	7.89893
K7EMM8	GLYR1	129.718	5.15	2	2	2	2	3.61519e+06	524	57.2892	9.23193
P62269	RPS18	117.241	19.08	3	3	3	3	3.43415e+06	152	17.7079	10.9897
C9J6C5	NIFK	117.03	8.43	2	1	1	1	3.47278e+06	166	19.5414	9.96436
E9PMU7	PUF60	112.127	20.65	13	3	3	3	4.66862e+06	247	26.9256	8.80713
A0A0A0MSU2	ELMSAN1	110.29	1.87	3	1	1	1	828983	1018	111.761	9.0708
Q86V81	ALYREF	109	7	2	1	1	1	7.17383e+06	257	26.8716	11.1509
C9JYS8	NONO	107.397	20.65	5	4	4	4	4.02437e+06	247	29.49	9.48096
Q9Y4C8	RBM19	106.03	1.67	1	1	1	1	4.9868e+06	960	107.265	6.53662
O75683	SURF6	105.511	12.19	1	4	4	4	5.6737e+06	361	41.4256	10.6382
G3V0G3	DDX56	102.882	6.4	4	2	2	2	1.83007e+06	375	41.627	6.62451
O76013	KRT36	101.966	3.21	10	1	2	2	6.35945e+07	467	52.214	4.94482
E5RGH3	PABPC1	101.532	34.26	15	3	3	3	2.60309e+06	108	12.1951	8.45557
Q9UNQ2	DIMT1	98.9108	9.27	2	3	3	3	1.71528e+06	313	35.2141	9.99365
O15213	WDR46	95.0393	6.23	1	3	3	3	2.90858e+06	610	68.0288	9.67139
P62263	RPS14	91.2589	15.89	3	2	2	2	9.48725e+06	151	16.2625	10.0522
P16104	H2AFX	90.5305	17.48	6	1	3	4	199209103	143	15.1354	10.7407
I3L3P7	RPS15A	87.2339	35	8	4	4	4	3.8594e+06	100	11.4702	10.1548
Q8IUE6	HIST2H2AB	86.6542	12.31	1	1	2	3	1.71556e+08	130	13.9868	10.8872
Q9UMS4	PRPF19	86.1191	9.52	3	3	3	3	4.4606e+06	504	55.1463	6.60986
J3KTA4	DDX5	85.2006	3.75	7	1	2	2	4.58608e+06	614	69.0438	8.85107
D6RFF0	LARP7	85.04	4.68	2	1	1	1	1.6726e+06	299	34.4273	9.78857
C9JXB8	RPL24	84.5121	18.18	3	2	2	2	5.28172e+06	121	14.3598	11.312
H7BXY3	DHX30	84.3255	2.14	2	2	2	2	3.43595e+06	1166	130.469	8.55811
F8VXZ7	TUBA1A	82.45	76.92	15	1	1	1	5.06374e+06	26	2.70219	4.89404
E9PBY7	ZC3H11A	81.4269	5.44	6	1	2	2	1.86503e+07	515	57.3925	8.63135
Q5JP53	TUBB	80.7269	5.87	20	2	2	2	1.80539e+06	426	47.736	4.80518
P56182	RRP1	75.97	2.6	1	1	1	1	1.6059e+06	461	52.8066	9.33447
F5GZQ3	HADHB	74.3121	5.01	3	2	2	2	4.08389e+06	459	49.5656	9.42236
B4DJV5	PWP1	73.21	3.64	2	1	1	1	1.13709e+06	439	49.0078	4.77979
P35251	RFC1	73.01	1.22	1	1	1	1	2.58509e+06	1148	128.175	9.36377
K7EQQ9	RPL27	69.9208	32.5	3	3	3	3	2.25745e+06	80	9.73444	10.5942
P62829	RPL23	69.8999	21.43	5	2	2	2	4.35643e+06	140	14.8561	10.5063
E9PIF2	DDX10	68.32	1.56	2	1	1	1	2.71927e+06	835	96.3952	8.76318
P08708	RPS17	68.3021	14.81	5	2	2	2	1.75656e+06	135	15.5404	9.84717
H0YLA2	SRP14	68.2	11.3	2	1	1	1	9.09513e+06	115	13.0498	9.56885
C9J4Z3	RPL37A	63.5884	23.53	8	2	2	2	1.3242e+06	68	7.61894	10.0083
Q9UMY1	NOL7	62.6448	11.28	2	2	2	2	3795325	257	29.4085	9.67139
E7EVL6	REPIN1	61.77	10.96	4	1	1	1	459407	146	16.1294	11.6343
Q9BVP2	GNL3	60.5121	4.19	4	2	2	2	3.28752e+06	549	61.9545	9.15869
E7EW05	SDAD1	59.31	1.69	2	1	1	1	2.39094e+06	650	75.393	9.17334
Q7Z2T5	TRMT1L	58.58	3.55	1	1	1	1	3.94685e+06	733	81.6952	7.88428
Q8TCJ2	STT3B	58.0445	2.18	1	1	2	2	1.42209e+06	826	93.6137	8.90967
E9PMA0	AIFM1	57.98	4.01	2	1	1	1	1.12375e+06	274	29.9193	5.68115
Q14684	RRP1B	56.87	1.58	1	1	1	1	1.29585e+06	758	84.3752	9.75928
Q9NZM5	GLTSCR2	56.2021	3.77	2	2	2	2	1.24479e+06	478	54.3564	10.3159
P62913	RPL11	55.9583	14.61	3	2	2	2	3.43087e+06	178	20.2396	9.59814
A6NHN2	RC3H2	53.86	1.78	3	1	1	1	1.21658e+06	506	56.7869	7.69385
P62979	RPS27A	52.7551	18.59	20	2	2	2	7.76134e+06	156	17.9535	9.64209
P61313	RPL15	51.89	3.43	1	1	1	1	3.10192e+06	204	24.1311	11.6196
Q00577	PURA	48.91	2.8	1	1	1	1	1.58356e+06	322	34.8894	6.44287
P61978	HNRNPK	48.2326	9.07	4	3	3	3	4.51659e+06	463	50.9444	5.5415
Q03701	CEBPZ	48.0437	1.99	1	2	2	2	2.53242e+06	1054	120.898	5.93506
Q9BSC4	NOL10	47.66	1.45	1	1	1	1	1.69325e+06	688	80.2514	8.45557
O43290	SART1	46.44	2.38	1	1	1	1	4.65937e+06	800	90.2003	6.12549
A0A087WY64	B3GALNT2	45.95	6.52	2	1	1	1	3.04738e+06	92	10.3714	10.0083
Q9NWT1	PAK1IP1	45.8188	6.38	1	2	2	2	3.04067e+06	392	43.9359	8.90967
P26368	U2AF2	45.09	2.32	1	1	1	1	1.12732e+06	475	53.4672	9.08545
Q9NW13	RBM28	43.14	1.32	1	1	1	1	4.01968e+06	759	85.6847	9.21729
E9PNC4	AP2A2	42.43	7.2	13	1	1	1	717798	125	13.9133	7.88428
Q5T4C6	ODF2	42.22	3.9	3	1	1	1	202635	205	23.3511	9.43701
Q9NSB4	KRT82	41	1.95	1	1	1	1	1.96827e+06	513	56.6163	6.7417
U3KQP8	MCUR1	40.15	5.65	2	1	1	1	4.06699e+06	124	14.6128	8.83643
Q9NX58	LYAR	39.48	3.43	1	1	1	1	1.77043e+06	379	43.5879	9.53955
Q96AG4	LRRC59	38.34	3.26	1	1	1	1	1672557	307	34.9089	9.56885
F5H2V8	CTCFL	37.44	1.77	4	1	1	1	1.26378e+06	451	51.4594	6.81494
D6REE7	ROCK2	36.21	1.57	2	1	1	1	1.7322e+06	446	50.695	5.26221
M0QX76	RPS16	36.12	14	7	1	1	1	1.66721e+06	50	5.55411	9.62744
E7ETK0	RPS24	35.631	13.74	3	2	2	2	3.93923e+06	131	15.1873	10.8872
H0Y394	HDLBP	35.4	1.13	3	1	1	1	582188	973	108.776	7.79639
Q08188	TGM3	34.68	1.3	1	1	1	1	1.21734e+06	693	76.5836	5.85889
F6RGN5	SLC25A10	34.61	1.97	1	1	1	1	4.78248e+06	406	43.5832	9.24658
H3BU74	IQCK	33.98	4.19	1	1	1	1	171652	167	18.8963	6.26514
A0A1B0GWA9	DIRAS2	33.31	25.58	3	1	1	1	3.87227e+06	43	4.70638	6.55127
Q8WYP5	AHCTF1	32.9	0.49	1	1	1	1	1.29361e+07	2266	252.342	6.59521
H0Y3V8	SGPL1	32.21	11.11	3	1	1	1	1.48474e+06	135	14.9646	7.76709
Q8N9V3	WDSUB1	32.17	1.68	1	1	1	1	1.03064e+07	476	52.7829	6.3667
C9JYQ9	RPL22L1	31.78	5.79	3	1	1	1	1.40653e+06	121	14.4695	9.37842
Q5T760	SRSF11	30.96	2.31	3	1	1	1	1.03211e+07	389	42.2908	11.6489
Q8N823	ZNF611	30.48	1.13	1	1	1	1	8.82654e+06	705	81.3967	8.89502
P84103	SRSF3	29.8781	10.98	1	2	2	2	1.94597e+06	164	19.3179	11.6489
H0Y5H7	TNK2	29.48	0.99	3	1	1	1	3.6518e+06	607	65.222	6.84424
Q9ULL8	SHROOM4	29	0.54	1	1	1	1	1.78855e+07	1493	164.754	6.65381
P15924	DSP	28.61	0.77	1	1	1	1	2.40075e+07	2871	331.569	6.81494
E9PFK5	NOP14	28.61	2.03	2	1	1	1	2.34777e+06	788	88.8104	6.20166
G3V5R6	MIPOL1	28.47	3.33	4	1	1	1	9.45376e+06	180	20.7943	8.04541
Q96PY5	FMNL2	28.2	2.3	1	1	1	1	0	1086	123.243	7.40088
Q13547	HDAC1	27.06	3.94	1	1	1	1	2.76855e+06	482	55.0677	5.47803
H0YKH2	SLTM	25.88	11	3	1	1	1	1.49987e+06	100	10.8083	11.1069
G3V279	ERH	25.77	23.94	2	1	1	1	2.2536e+06	71	8.19787	4.70361
A0A0A0MRB8	NUTM2B	24.93	1.07	5	1	1	1	2.7907e+06	656	71.3424	7.79639
E9PP36	RPL8	24.89	4.73	4	1	1	1	1.49524e+06	148	16.17	11.8979
B0QY93	MGAT3	23.44	3.73	2	1	1	1	7.02467e+06	161	17.9943	9.5249
E9PND8	FAM212B	22.08	3.87	2	1	1	1	7.36376e+06	181	19.8916	5.57959
Q92922	SMARCC1	0	0.72	3	1	1	1	1.42733e+06	1105	122.79	5.75732
Q9P2Z0	THAP10	0	3.11	1	1	1	1	1.9278e+06	257	28.3331	8.60205
